# Supplementary material for: Transcriptome in Liver of Periparturient Dairy Cows Differs between Supplementation of Rumen-Protected Niacin and Rumen-Protected Nicotinamide
Source: Metabolites. 2024 Mar 1;14(3):150. doi: 10.3390/metabo14030150 (PMC10972113; doi:10.3390/metabo14030150)
Supplement: Supplementary file 1 [file metabolites-14-00150-s001.zip › supporting information/Supplementary Table S1.csv]

Sample	Raw reads	Raw bases	Clean reads	Clean bases	Error rate(%)	Q20(%)	Q30(%)	GC content(%)
S430_2	43090950	6506733450	40905404	6055164814	0.0252	97.88	94.17	49.17
S430_1	53068712	8013375512	51212186	7591854287	0.0248	98.03	94.5	52.05
S851_1	45452948	6863395148	43313662	6427676214	0.0262	97.5	93.2	48.11
S749_1	46327812	6995499612	44308614	6583631258	0.0252	97.9	94.13	48.04
S448_1	51129348	7720531548	49041386	7252517186	0.0251	97.92	94.27	51.89
S690	46936474	7087407574	42322130	6139279940	0.0253	97.8	94.02	49.35
S854	61459658	9280408358	48819374	7167780680	0.0244	98.27	94.81	46.51
S856	48306010	7294207510	45051316	6588046836	0.0253	97.85	94.02	49.93
S450	53453998	8071553698	46105584	6868822132	0.0263	97.51	93.02	45.73
mix_S610	49033338	7404034038	46773312	6838203667	0.0259	97.65	93.47	49.79
mix_S818	48566316	7333513716	46225838	6769446355	0.0263	97.49	93.08	49.83
