# Supplementary material for: Transcriptome in Liver of Periparturient Dairy Cows Differs between Supplementation of Rumen-Protected Niacin and Rumen-Protected Nicotinamide
Source: Metabolites. 2024 Mar 1;14(3):150. doi: 10.3390/metabo14030150 (PMC10972113; doi:10.3390/metabo14030150)
Supplement: Supplementary file 1 [file metabolites-14-00150-s001.zip › supporting information/Supplementary Table S2.csv]

Gene_id	Gene name	Gene description	FC(RPM/RPN)	Log2FC(RPM/RPN)	Pvalue	Padjust	Significant	Regulate	S450	S854	S856	mix_S610	mix_S818	S430_1	S430_2	S448_1	S749_1	S851_1	RPMG	RPNG
ENSBTAG00000011666	THRSP	thyroid hormone responsive [Source:VGNC Symbol;Acc:VGNC:35848]	0.018	-5.779344079	7.50E-17	1.09E-12	yes	down	0	0.13	0.09	0	0.04	3.39	4.31	3.1	6.75	2.97	0.052	4.104
ENSBTAG00000021118	CYP26A1	cytochrome P450, family 26, subfamily A, polypeptide 1 [Source:NCBI gene (formerly Entrezgene);Acc:539047]	0.08	-3.638589024	2.23E-16	1.63E-12	yes	down	0.17	0.33	0.27	0.26	0.23	5.44	2.25	4.82	8.19	2.46	0.252	4.632
ENSBTAG00000038706	MT1E	metallothionein 1E [Source:NCBI gene (formerly Entrezgene);Acc:768319]	6.298	2.654917857	1.84E-12	8.93E-09	yes	up	210.54	117.99	538.68	486.33	491.98	66.54	72.78	66.96	90.47	123.45	369.104	84.04
ENSBTAG00000011822	ARMH1	armadillo like helical domain containing 1 [Source:VGNC Symbol;Acc:VGNC:52605]	4.307	2.106603891	1.98E-11	7.22E-08	yes	up	0.81	1.49	1.8	1.74	1.2	0.43	0.59	0.41	0.54	0.36	1.408	0.466
ENSBTAG00000023549	CYP2C19	cytochrome P450, family 2, subfamily C, polypeptide 19 [Source:NCBI gene (formerly Entrezgene);Acc:510380]	0.155	-2.690714514	3.39E-11	9.87E-08	yes	down	4.77	34.36	20.98	20.92	20.94	221.27	142.65	88.74	233.23	230.8	20.394	183.338
ENSBTAG00000014464	SEC14L3	SEC14 like lipid binding 3 [Source:VGNC Symbol;Acc:VGNC:53918]	0.06	-4.059948132	1.46E-10	3.55E-07	yes	down	0	0.14	0.28	0.49	0.28	9.39	5.4	1.05	4.84	5.64	0.238	5.264
ENSBTAG00000011021	CES1	carboxylesterase 1 (monocyte/macrophage serine esterase 1) [Source:NCBI gene (formerly Entrezgene);Acc:512098]	0.378	-1.403870662	3.15E-10	5.70E-07	yes	down	157.14	224.78	188.53	169.52	165.91	844.02	567.5	745.49	612.84	708.87	181.176	695.744
ENSBTAG00000011076	KCNN2	potassium calcium-activated channel subfamily N member 2 [Source:VGNC Symbol;Acc:VGNC:30484]	0.217	-2.203876435	3.52E-10	5.70E-07	yes	down	0.51	1.63	0.59	0.88	1.36	8.33	8.03	5.96	5.12	7.58	0.994	7.004
ENSBTAG00000012638	S100A12	S100 calcium binding protein A12 [Source:VGNC Symbol;Acc:VGNC:59189]	9.832	3.297531094	9.00E-10	1.31E-06	yes	up	86.71	48.66	672.18	487.75	467.71	43.26	62.5	67.41	48.3	33.06	352.602	50.906
ENSBTAG00000001927	ATP6V1C2	ATPase H+ transporting V1 subunit C2 [Source:VGNC Symbol;Acc:VGNC:26320]	13.181	3.720333696	9.22E-09	9.59E-06	yes	up	5.31	0.86	4.08	3.68	4.13	0.57	0.6	0.46	0	0.29	3.612	0.384
ENSBTAG00000013407	PLXNB1	plexin B1 [Source:VGNC Symbol;Acc:VGNC:33061]	2.918	1.545015404	1.12E-08	1.08E-05	yes	up	3.28	5.78	3.12	4.51	4.74	1.06	1.74	1.95	2.82	2.17	4.286	1.948
ENSBTAG00000015505	FADS2	fatty acid desaturase 2 [Source:VGNC Symbol;Acc:VGNC:28702]	0.151	-2.728270485	1.18E-08	1.08E-05	yes	down	4.95	6.52	23.75	19.87	20.27	182.38	99.8	60.31	292.83	59.33	15.072	138.93
ENSBTAG00000004860	SLC27A6	solute carrier family 27 member 6 [Source:VGNC Symbol;Acc:VGNC:34790]	0.325	-1.623226554	1.86E-08	1.51E-05	yes	down	2.2	7.39	6.02	4.66	4.24	15.79	25.41	15.71	21.38	23.8	4.902	20.418
ENSBTAG00000011720	HSD17B6	hydroxysteroid (17-beta) dehydrogenase 6 [Source:NCBI gene (formerly Entrezgene);Acc:533086]	0.442	-1.179210989	2.40E-08	1.84E-05	yes	down	176.83	198.46	267.54	253.33	250.04	771.78	928.34	605.79	768.11	823.68	229.24	779.54
ENSBTAG00000003959	ARHGAP24	Rho GTPase activating protein 24 [Source:VGNC Symbol;Acc:VGNC:26082]	0.445	-1.167916177	6.69E-08	4.87E-05	yes	down	0.72	1.37	1.29	1.33	1.21	3.52	3.38	4.66	3.94	3.47	1.184	3.794
ENSBTAG00000032531	MUSTN1	musculoskeletal, embryonic nuclear protein 1 [Source:NCBI gene (formerly Entrezgene);Acc:616088]	4.743	2.245738896	1.30E-07	9.02E-05	yes	up	3.95	7.91	18.22	20.09	17.8	1.81	2.93	2.16	3.57	7.41	13.594	3.576
ENSBTAG00000034193	BCO2	beta-carotene oxygenase 2 [Source:VGNC Symbol;Acc:VGNC:26454]	0.428	-1.22559593	1.45E-07	9.62E-05	yes	down	2.14	1.66	2.66	2.31	2.98	4.91	9.12	5.84	8.15	6.22	2.35	6.848
ENSBTAG00000009997	ANO1	anoctamin 1 [Source:VGNC Symbol;Acc:VGNC:50077]	0.382	-1.387425255	1.72E-07	0.000109212	yes	down	3.09	4.43	6.46	5.84	6.04	22.96	22.92	20.52	16.4	11.81	5.172	18.922
ENSBTAG00000021901	TRPM2	transient receptor potential cation channel subfamily M member 2 [Source:VGNC Symbol;Acc:VGNC:36389]	0.313	-1.675533136	1.87E-07	0.000113537	yes	down	0.26	0.33	0.31	0.49	0.51	1.3	1.1	1.42	3.14	1.97	0.38	1.786
ENSBTAG00000014784	NT5DC2	5'-nucleotidase domain containing 2 [Source:VGNC Symbol;Acc:VGNC:32295]	2.422	1.276230127	2.71E-07	0.000151538	yes	up	4.11	7.45	4.57	5.81	6	3.69	3.05	3.1	2.9	3.7	5.588	3.288
ENSBTAG00000000315	ECD	ecdysoneless cell cycle regulator [Source:VGNC Symbol;Acc:VGNC:28301]	2.482	1.311319172	3.05E-07	0.000164455	yes	up	38.61	79.95	47.97	42.85	42.5	20.84	34.98	25.45	27.04	24.79	50.376	26.62
ENSBTAG00000018405	MARS1	methionyl-tRNA synthetase 1 [Source:VGNC Symbol;Acc:VGNC:31250]	4.266	2.092946183	6.92E-07	0.000343039	yes	up	17.22	44.67	10.52	11.88	12.79	6.16	5.73	10.03	5.75	5.88	19.416	6.71
ENSBTAG00000019365	BACE1	beta-secretase 1 [Source:VGNC Symbol;Acc:VGNC:26400]	2.539	1.344029035	7.30E-07	0.000343039	yes	up	6.9	5.35	6.69	7.58	7.1	3.95	2.78	6.68	3.61	3.11	6.724	4.026
ENSBTAG00000034154	AGMO	alkylglycerol monooxygenase [Source:VGNC Symbol;Acc:VGNC:25731]	0.396	-1.336569383	8.96E-07	0.000408003	yes	down	1.83	5.82	6.09	5.97	4.79	16.55	15.22	20.54	18.99	10.43	4.9	16.346
ENSBTAG00000012907	ODF2L	outer dense fiber of sperm tails 2 like [Source:VGNC Symbol;Acc:VGNC:32402]	0.313	-1.674123853	1.00E-06	0.000442129	yes	down	0.59	0.99	1.01	1.42	1.05	2.46	5.3	2.52	7.35	4.81	1.012	4.488
ENSBTAG00000006471	OSBPL11	oxysterol binding protein like 11 [Source:VGNC Symbol;Acc:VGNC:32459]	0.21	-2.248574458	1.08E-06	0.00046457	yes	down	0.44	0.31	0.37	0.41	0.32	0.91	2.59	1.18	6.18	2.66	0.37	2.704
ENSBTAG00000046671	WFS1	wolframin ER transmembrane glycoprotein [Source:VGNC Symbol;Acc:VGNC:36936]	3.156	1.658094459	1.24E-06	0.000513946	yes	up	9.91	14.72	11.71	12.58	11.29	4.04	3.49	7.02	3.67	4.33	12.042	4.51
ENSBTAG00000012938	JARID2	jumonji and AT-rich interaction domain containing 2 [Source:VGNC Symbol;Acc:VGNC:30371]	0.267	-1.905224318	1.31E-06	0.000528303	yes	down	0.09	0.12	0.17	0.19	0.23	0.94	0.6	1.24	0.57	0.78	0.16	0.826
ENSBTAG00000018972	GARS1	glycyl-tRNA synthetase 1 [Source:VGNC Symbol;Acc:VGNC:29254]	2.028	1.020319214	1.79E-06	0.000704524	yes	up	8.29	9.04	10.9	9.84	10.44	5.27	5.83	10.28	7.88	5.64	9.702	6.98
ENSBTAG00000037605		-	0.189	-2.403091246	1.85E-06	0.00071085	yes	down	3.1	19.68	7.49	5.23	7.4	107.23	69.36	56.3	123.11	9.79	8.58	73.158
ENSBTAG00000003502	SPOCK1	SPARC (osteonectin), cwcv and kazal like domains proteoglycan 1 [Source:NCBI gene (formerly Entrezgene);Acc:511211]	0.179	-2.481850896	1.97E-06	0.000736475	yes	down	0.4	0.41	0.25	0.2	0.19	6.59	1.72	2.64	1.95	1.45	0.29	2.87
ENSBTAG00000025398		-	0.448	-1.157356691	2.07E-06	0.000753262	yes	down	1.65	2.91	4.61	4.11	2.86	11.53	8.88	10.23	12.03	11.77	3.228	10.888
ENSBTAG00000019210	ADCY2	adenylate cyclase 2 [Source:VGNC Symbol;Acc:VGNC:25643]	9.836	3.298061482	2.23E-06	0.000781717	yes	up	0.13	0.95	12.73	7.97	8.8	0.99	1.44	0.12	0.33	0.18	6.116	0.612
ENSBTAG00000021803	GRAMD4	GRAM domain containing 4 [Source:VGNC Symbol;Acc:VGNC:52784]	0.402	-1.313431923	2.25E-06	0.000781717	yes	down	4.2	3.82	1.91	2.38	2.15	4.82	5.34	7.85	8.95	5.1	2.892	6.412
ENSBTAG00000011525	SLC5A8	solute carrier family 5 member 8 [Source:VGNC Symbol;Acc:VGNC:34911]	2.825	1.498179969	2.48E-06	0.000831209	yes	up	101.39	98.97	68.83	45.35	53.53	34.14	45.43	26.77	47.26	55.28	73.614	41.776
ENSBTAG00000004430	SGPP1	sphingosine-1-phosphate phosphatase 1 [Source:VGNC Symbol;Acc:VGNC:34548]	0.372	-1.427160892	2.51E-06	0.000831209	yes	down	1.27	0.65	1.49	1.61	1.37	4.47	5.35	3.17	7.01	4.95	1.278	4.99
ENSBTAG00000022329	SLCO1B3	solute carrier organic anion transporter family member 1B3 [Source:NCBI gene (formerly Entrezgene);Acc:404160]	0.434	-1.202899233	2.58E-06	0.000835845	yes	down	30.61	57.3	63	63.72	64.62	173.01	230.33	113.52	225.36	186.07	55.85	185.658
ENSBTAG00000013256	LGR5	leucine rich repeat containing G protein-coupled receptor 5 [Source:VGNC Symbol;Acc:VGNC:30862]	0.084	-3.576525043	2.75E-06	0.000872073	yes	down	0	0	0.04	0.04	0.03	0.56	0.27	0.18	0.61	0.34	0.022	0.392
ENSBTAG00000000434	CRYAB	crystallin alpha B [Source:VGNC Symbol;Acc:VGNC:27732]	5.613	2.48887563	3.32E-06	0.001029242	yes	up	113.77	29.61	450.95	389.95	406.83	57.08	80.28	66.09	121.41	35.2	278.222	72.012
ENSBTAG00000052755		-	2.952	1.561926301	3.83E-06	0.001160959	yes	up	8.4	4.71	5.92	7.38	7.53	3.42	3.37	2.07	4.34	4.38	6.788	3.516
ENSBTAG00000017291	GPR108	G protein-coupled receptor 108 [Source:VGNC Symbol;Acc:VGNC:29545]	2.305	1.204865098	4.51E-06	0.001340301	yes	up	45.57	48.51	33.05	34.89	34.64	26.65	21.55	26.09	33.2	20.94	39.332	25.686
ENSBTAG00000016455	CACHD1	cache domain containing 1 [Source:VGNC Symbol;Acc:VGNC:26671]	0.357	-1.485820073	5.10E-06	0.001481779	yes	down	0.2	0.26	0.12	0.24	0.27	0.64	1.03	0.77	0.82	1.11	0.218	0.874
ENSBTAG00000003523		-	0.217	-2.205791186	5.19E-06	0.001481779	yes	down	1.84	7.94	3.83	4	3.64	15.82	28.97	5.99	46.45	43.65	4.25	28.176
ENSBTAG00000000581	DOCK10	dedicator of cytokinesis 10 [Source:VGNC Symbol;Acc:VGNC:28155]	0.286	-1.805767122	6.18E-06	0.001723509	yes	down	0.15	0.18	0.4	0.38	0.35	0.75	1.4	0.71	2.99	1.5	0.292	1.47
ENSBTAG00000050473	PRR16	proline rich 16 [Source:VGNC Symbol;Acc:VGNC:106877]	6.786	2.762612352	6.71E-06	0.001786261	yes	up	3.26	14.32	42.55	27.34	35.71	1.82	8.11	5.01	11.74	4.57	24.636	6.25
ENSBTAG00000008278	TMEM187	transmembrane protein 187 [Source:VGNC Symbol;Acc:VGNC:36014]	0.35	-1.513235151	6.75E-06	0.001786261	yes	down	0.56	1.4	2.02	2.6	2.55	7.41	4.74	9.01	8.32	6.03	1.826	7.102
ENSBTAG00000006934	CYP11A1	cytochrome P450, family 11, subfamily A, polypeptide 1 [Source:NCBI gene (formerly Entrezgene);Acc:338048]	3.333	1.736800711	7.17E-06	0.001845767	yes	up	134.74	135.26	87.53	100.38	99.16	50.57	43.84	90.99	29.62	25.73	111.414	48.15
ENSBTAG00000014205	PRKAR2A	protein kinase cAMP-dependent type II regulatory subunit alpha [Source:VGNC Symbol;Acc:VGNC:33325]	2.937	1.554482835	7.22E-06	0.001845767	yes	up	33.54	15.28	20.26	18.07	23.62	7.56	15.59	8.11	16.99	10.63	22.154	11.776
ENSBTAG00000039993	CD1D	CD1D antigen, d polypeptide [Source:NCBI gene (formerly Entrezgene);Acc:516046]	0.201	-2.311701563	7.70E-06	0.001934721	yes	down	0.49	0.43	0.43	0.53	0.42	1.06	2.88	1.36	10.47	2.97	0.46	3.748
ENSBTAG00000006631	GLI1	GLI family zinc finger 1 [Source:VGNC Symbol;Acc:VGNC:29399]	6.833	2.772567075	7.91E-06	0.001951684	yes	up	16.98	8.7	1.29	3.89	3.96	0.6	1.71	2.76	2.42	1.1	6.964	1.718
ENSBTAG00000009410	TBRG1	transforming growth factor beta regulator 1 [Source:VGNC Symbol;Acc:VGNC:35663]	2.778	1.474134487	9.48E-06	0.002290654	yes	up	35.73	64.54	18.61	19.2	21.42	9.66	14.62	10.1	18.99	10.49	31.9	12.772
ENSBTAG00000043564	ATP8	ATP synthase F0 subunit 8 [Source:NCBI gene (formerly Entrezgene);Acc:3283881]	5.252	2.392847399	9.59E-06	0.002290654	yes	up	154414.02	181191.28	20718.74	44962.09	47298.61	8029.97	27452.6	17816.86	54621.23	53705.96	89716.948	32325.324
ENSBTAG00000010564	ELOVL6	ELOVL fatty acid elongase 6 [Source:VGNC Symbol;Acc:VGNC:28452]	0.376	-1.4129692	1.03E-05	0.002380494	yes	down	1	0.69	2.06	2.47	2.08	6.89	6.23	5.54	9.34	4.11	1.66	6.422
ENSBTAG00000019994		-	2.52	1.333679011	1.06E-05	0.002421713	yes	up	10.27	12.7	16.79	17.98	17.43	6.25	8.19	14.45	15.16	7.55	15.034	10.32
ENSBTAG00000003097	DENND4C	DENN domain containing 4C [Source:VGNC Symbol;Acc:VGNC:28001]	0.362	-1.466489957	1.20E-05	0.002698869	yes	down	0.16	0.14	0.09	0.13	0.15	0.35	0.5	0.49	0.77	0.55	0.134	0.532
ENSBTAG00000014714	TUBGCP5	tubulin gamma complex associated protein 5 [Source:VGNC Symbol;Acc:VGNC:36515]	0.207	-2.273083942	1.31E-05	0.002842839	yes	down	0.62	1.45	1.1	0.77	1.4	2.75	9.67	2.31	18.83	5.77	1.068	7.866
ENSBTAG00000001595	MT1E	metallothionein 1E [Source:NCBI gene (formerly Entrezgene);Acc:613358]	3.488	1.802598231	1.35E-05	0.002855643	yes	up	1471.92	3123.95	9304.54	7054.35	7104.76	2927.77	2158.97	2176.19	1823.27	3114.22	5611.904	2440.084
ENSBTAG00000001021	CYP1A1	cytochrome P450 family 1 subfamily A member 1 [Source:HGNC Symbol;Acc:HGNC:2595]	0.322	-1.63700685	1.35E-05	0.002855643	yes	down	8.52	25.04	47.7	37.68	37.43	195.88	80.44	113.43	170.54	102.23	31.274	132.504
ENSBTAG00000047808	MOGAT3	monoacylglycerol O-acyltransferase 3 [Source:HGNC Symbol;Acc:HGNC:23249]	11.149	3.478876615	1.40E-05	0.002903381	yes	up	5.35	30.81	1.09	2.01	1.87	0.15	1.31	0.51	1.79	1.39	8.226	1.03
ENSBTAG00000035544	CYP46A1	cytochrome P450, family 46, subfamily A, polypeptide 1 [Source:NCBI gene (formerly Entrezgene);Acc:506438]	7.918	2.985060874	1.45E-05	0.002978986	yes	up	1.05	0.72	3.05	2.23	2.61	0.39	0.08	0.81	0	0.4	1.932	0.336
ENSBTAG00000010513	GPS2	G protein pathway suppressor 2 [Source:VGNC Symbol;Acc:VGNC:29613]	3.5	1.807535719	1.74E-05	0.003465093	yes	up	18.46	31.8	7.56	10.52	13.39	7.12	4.89	10.7	5.46	6.67	16.346	6.968
ENSBTAG00000019799	FCAMR	Fc fragment of IgA and IgM receptor [Source:VGNC Symbol;Acc:VGNC:28928]	12.844	3.683016167	1.90E-05	0.003734517	yes	up	0	0.37	2.99	2.15	2.43	0.07	0.18	0.36	0.06	0.08	1.588	0.15
ENSBTAG00000013289	PHF8	PHD finger protein 8 [Source:VGNC Symbol;Acc:VGNC:32828]	0.262	-1.93259199	2.02E-05	0.003923487	yes	down	0.18	0.23	0.15	0.32	0.19	0.57	0.72	0.69	1.96	1.55	0.214	1.098
ENSBTAG00000015828	FKBP11	FKBP prolyl isomerase 11 [Source:VGNC Symbol;Acc:VGNC:29018]	2.742	1.455007927	2.09E-05	0.003947143	yes	up	460.67	259.49	203.92	239.49	244.73	73.42	185.12	123.88	100.95	112.86	281.66	119.246
ENSBTAG00000016277	MTARC2	mitochondrial amidoxime reducing component 2 [Source:VGNC Symbol;Acc:VGNC:97289]	0.452	-1.14482126	2.19E-05	0.004082785	yes	down	28.81	64.58	104.22	87.1	90.14	217.64	259.29	183.67	272.2	217.63	74.97	230.086
ENSBTAG00000006985	TM7SF3	transmembrane 7 superfamily member 3 [Source:VGNC Symbol;Acc:VGNC:35911]	0.427	-1.227875151	2.21E-05	0.004082785	yes	down	0.41	1.37	1.59	1.89	1.56	3.4	4.31	4.51	6.12	3.95	1.364	4.458
ENSBTAG00000001000	CA13	carbonic anhydrase 13 [Source:VGNC Symbol;Acc:VGNC:26651]	0.307	-1.705485797	2.28E-05	0.004149956	yes	down	1.2	1.23	0.64	0.72	0.79	4.1	3.77	7.69	2.74	2.07	0.916	4.074
ENSBTAG00000030882		-	0.486	-1.040991732	2.49E-05	0.004416598	yes	down	73.74	155.54	202.88	185.04	187.81	406.03	389.87	735.13	472.68	295.43	161.002	459.828
ENSBTAG00000021469	CTTNBP2	cortactin binding protein 2 [Source:VGNC Symbol;Acc:VGNC:27822]	0.191	-2.388088291	2.50E-05	0.004416598	yes	down	0.12	0.2	0.35	0.3	0.3	0.28	1.69	0.71	5.23	2.03	0.254	1.988
ENSBTAG00000048538		-	3.166	1.662754143	2.52E-05	0.004416598	yes	up	23.47	39.23	88.28	53.84	62.95	25.73	33.93	29.65	21.61	31.52	53.554	28.488
ENSBTAG00000053558	NOTUM	notum, palmitoleoyl-protein carboxylesterase [Source:VGNC Symbol;Acc:VGNC:106845]	0.305	-1.712196304	2.57E-05	0.004451674	yes	down	1.63	8.05	4.14	4.35	3.82	23.87	15.64	7.06	29.29	27.29	4.398	20.63
ENSBTAG00000055226		-	2.789	1.479653798	2.64E-05	0.004516919	yes	up	10.6	21.88	5.32	6.69	4.99	3.82	4.29	4.07	5.45	2.47	9.896	4.02
ENSBTAG00000001941	SEMA4D	semaphorin 4D [Source:VGNC Symbol;Acc:VGNC:34436]	0.444	-1.171893022	2.77E-05	0.004664144	yes	down	0.73	1.89	1.9	1.77	2.09	6.2	5.2	4	7.3	3.78	1.676	5.296
ENSBTAG00000039720	TMEM225B	transmembrane protein 225B [Source:NCBI gene (formerly Entrezgene);Acc:513111]	0.013	-6.226041286	2.79E-05	0.004664144	yes	down	0	0	0	0	0	0	0.26	0.41	2.1	2.37	0	1.028
ENSBTAG00000055051	RNF125	ring finger protein 125 [Source:VGNC Symbol;Acc:VGNC:34017]	0.416	-1.266097937	2.84E-05	0.004708473	yes	down	0.34	0.4	0.43	0.42	0.38	0.93	1.08	1.24	2.39	1.38	0.394	1.404
ENSBTAG00000011101	EML6	EMAP like 6 [Source:VGNC Symbol;Acc:VGNC:28480]	0.151	-2.722815449	2.99E-05	0.004792121	yes	down	0.19	1.94	0.58	0.47	0.6	1.58	8.43	1.91	22.16	5	0.756	7.816
ENSBTAG00000022520	BRCA1	BRCA1 DNA repair associated [Source:VGNC Symbol;Acc:VGNC:55781]	0.436	-1.19680397	2.99E-05	0.004792121	yes	down	0.98	2.44	5.04	3.48	3.76	6.15	10.95	8.18	14.86	10.04	3.14	10.036
ENSBTAG00000006999	RYR1	ryanodine receptor 1 [Source:VGNC Symbol;Acc:VGNC:34233]	0.301	-1.730389237	3.07E-05	0.004806157	yes	down	0.05	0.93	0.59	0.58	0.34	1.06	1.6	2.31	3.59	1.3	0.498	1.972
ENSBTAG00000011134	USE1	unconventional SNARE in the ER 1 [Source:VGNC Symbol;Acc:VGNC:107017]	3.355	1.746278124	3.13E-05	0.00485225	yes	up	164.13	279.46	61.67	75.3	74.81	38.29	68.45	52.67	62.2	53.98	131.074	55.118
ENSBTAG00000004613	CSGALNACT1	chondroitin sulfate N-acetylgalactosaminyltransferase 1 [Source:VGNC Symbol;Acc:VGNC:27759]	5.262	2.395532138	3.19E-05	0.004886232	yes	up	0.19	0.63	2.31	1.9	1.41	0.17	0.11	0.38	0.53	0.61	1.288	0.36
ENSBTAG00000018070	SCNM1	sodium channel modifier 1 [Source:VGNC Symbol;Acc:VGNC:55678]	2.207	1.142346802	3.44E-05	0.00522045	yes	up	26.4	29.47	16.59	22.08	20.03	14.15	15.48	15.87	16.15	17.15	22.914	15.76
ENSBTAG00000000256	TLE1	TLE family member 1, transcriptional corepressor [Source:HGNC Symbol;Acc:HGNC:11837]	0.357	-1.485732894	3.58E-05	0.005368484	yes	down	1.01	1.74	2.9	2.83	2.48	5.73	3.71	15.11	10.61	8.79	2.192	8.79
ENSBTAG00000048413		-	4.432	2.147978942	3.81E-05	0.005661588	yes	up	5.92	20.03	1.99	1.41	2.13	0.25	0.69	1.48	0.38	3.03	6.296	1.166
ENSBTAG00000021656	SPECC1L	sperm antigen with calponin homology and coiled-coil domains 1 like [Source:NCBI gene (formerly Entrezgene);Acc:519751]	0.47	-1.088587475	3.94E-05	0.005796366	yes	down	0.36	0.64	0.72	0.84	1.22	2.36	1.8	2.56	2.69	1.93	0.756	2.268
ENSBTAG00000002492	SYCP3	synaptonemal complex protein 3 [Source:VGNC Symbol;Acc:VGNC:56229]	0.179	-2.480601528	4.33E-05	0.006306256	yes	down	2.87	10.35	4.76	2.67	4.04	50.23	5.89	56.11	54.45	10.19	4.938	35.374
ENSBTAG00000020748	FAM76B	family with sequence similarity 76 member B [Source:VGNC Symbol;Acc:VGNC:28828]	0.266	-1.912210347	4.50E-05	0.006460349	yes	down	0.45	1.06	1.09	0.76	0.75	1.47	6.07	1.75	6.31	5.58	0.822	4.236
ENSBTAG00000001573	JMJD1C	jumonji domain containing 1C [Source:VGNC Symbol;Acc:VGNC:30376]	0.34	-1.55563314	4.52E-05	0.006460349	yes	down	0.38	0.92	1.16	0.97	0.99	1.61	4.18	2.04	7.73	3.21	0.884	3.754
ENSBTAG00000010841	FMO5	flavin containing dimethylaniline monoxygenase 5 [Source:VGNC Symbol;Acc:VGNC:29053]	0.398	-1.329680726	4.67E-05	0.006604701	yes	down	4.33	19.9	11.08	9.94	11.09	34.9	44.86	28.24	52.13	53.57	11.268	42.74
ENSBTAG00000020144	GPR34	G protein-coupled receptor 34 [Source:VGNC Symbol;Acc:VGNC:29583]	0.18	-2.475360681	4.80E-05	0.006699462	yes	down	0.34	0.06	0.16	0.11	0.1	0.55	0.71	0.57	1.58	1.68	0.154	1.018
ENSBTAG00000044058	MFSD8	major facilitator superfamily domain containing 8 [Source:VGNC Symbol;Acc:VGNC:31443]	0.364	-1.457795788	4.97E-05	0.006824422	yes	down	1.66	1.65	2.97	2.61	2.81	3.85	12.6	5.31	16.1	9.23	2.34	9.418
ENSBTAG00000048508	INHBA	inhibin subunit beta A [Source:VGNC Symbol;Acc:VGNC:30200]	3.607	1.850845669	5.23E-05	0.007057102	yes	up	10.37	8.61	2.59	3.66	4.02	0.77	1.91	3.8	1.26	2.08	5.85	1.964
ENSBTAG00000045727	EPPK1	epiplakin 1 [Source:VGNC Symbol;Acc:VGNC:106726]	0.32	-1.642438183	5.32E-05	0.007108138	yes	down	5.87	7.8	13.18	29.61	31.96	60.86	52.96	70.31	68.7	49.71	17.684	60.508
ENSBTAG00000017788	AKT3	AKT serine/threonine kinase 3 [Source:VGNC Symbol;Acc:VGNC:25800]	7.814	2.966103216	5.54E-05	0.007339403	yes	up	1.79	4.89	0.36	0.35	0.64	0.11	0.37	0.24	0.53	0.35	1.606	0.32
ENSBTAG00000016208	TGM2	transglutaminase 2 [Source:VGNC Symbol;Acc:VGNC:35810]	0.314	-1.672009446	5.63E-05	0.007385698	yes	down	1.04	1.29	3.51	3.21	3.77	19.92	9.71	10.43	7.44	6.93	2.564	10.886
ENSBTAG00000011363	EVI5	ecotropic viral integration site 5 [Source:VGNC Symbol;Acc:VGNC:55170]	0.426	-1.229583956	5.94E-05	0.007729231	yes	down	0.66	2.91	2.01	1.52	1.66	3.63	6.13	2.97	6.42	5.62	1.752	4.954
ENSBTAG00000002555	PDZK1IP1	PDZK1 interacting protein 1 [Source:VGNC Symbol;Acc:VGNC:32730]	5.576	2.47929102	6.12E-05	0.007814489	yes	up	2.57	7.58	72.42	56.71	55.93	12.12	7.35	3.97	14.17	10.91	39.042	9.704
ENSBTAG00000024097	MRPS15	mitochondrial ribosomal protein S15 [Source:VGNC Symbol;Acc:VGNC:106829]	2.268	1.181692393	6.41E-05	0.008124213	yes	up	66.79	54.1	36.51	40.42	42.1	17.75	30.11	28.99	26.27	39.28	47.984	28.48
ENSBTAG00000019494	RPL10A	ribosomal protein L10a [Source:VGNC Symbol;Acc:VGNC:54233]	2.043	1.030891236	7.08E-05	0.008892367	yes	up	425.35	373.44	771.85	633.29	640.76	379.04	398.1	514.21	286.91	414.75	568.938	398.602
ENSBTAG00000045939		-	0.021	-5.593534247	7.40E-05	0.009136734	yes	down	0	0	0	0.03	0	0.04	0.11	0.39	3.52	0.92	0.006	0.996
ENSBTAG00000007392	SERPINA14	serpin peptidase inhibitor, clade A (alpha-1 antiproteinase, antitrypsin), member 14 [Source:NCBI gene (formerly Entrezgene);Acc:286871]	16.222	4.019895108	7.40E-05	0.009136734	yes	up	1.54	0.77	0.25	0.67	0.36	0	0.05	0.3	0	0	0.718	0.07
ENSBTAG00000023186		-	65.393	6.03106215	7.47E-05	0.009147783	yes	up	0.24	0	5.67	5.01	2.81	0	0	0	0	0	2.746	0
ENSBTAG00000006108	MMP11	matrix metallopeptidase 11 [Source:VGNC Symbol;Acc:VGNC:31517]	0.203	-2.297800846	7.58E-05	0.0091967	yes	down	0.69	1.33	1.4	2.02	1.99	14.15	10.61	1.12	11.94	7.84	1.486	9.132
ENSBTAG00000016140	PPFIBP2	PPFIA binding protein 2 [Source:VGNC Symbol;Acc:VGNC:58399]	0.375	-1.416693433	7.82E-05	0.009330541	yes	down	0.36	1.63	0.86	1.22	0.88	4.07	3.19	3.34	6.7	2.78	0.99	4.016
ENSBTAG00000005218	PDE3B	phosphodiesterase 3B [Source:VGNC Symbol;Acc:VGNC:32675]	0.38	-1.397630772	7.85E-05	0.009330541	yes	down	1.44	3.12	3.48	3.72	4.03	5.09	15.58	6.66	19	12.16	3.158	11.698
ENSBTAG00000024255	UOX	urate oxidase [Source:NCBI gene (formerly Entrezgene);Acc:514113]	0.456	-1.131657088	7.88E-05	0.009330541	yes	down	9.83	14.92	11.11	11.35	9.58	41.64	31.96	39.44	23.42	27.04	11.358	32.7
ENSBTAG00000006330	RBM5	RNA binding motif protein 5 [Source:VGNC Symbol;Acc:VGNC:33806]	0.317	-1.657394473	8.41E-05	0.009646129	yes	down	3.32	5.94	6.43	6.07	5.81	7.54	34.09	10.39	50.46	22.95	5.514	25.086
ENSBTAG00000014211	FOXP4	forkhead box P4 [Source:VGNC Symbol;Acc:VGNC:29103]	2.638	1.399484674	8.95E-05	0.010007941	yes	up	13.53	11.62	6.01	7.65	8.19	4.91	5.61	7.45	2.69	3.35	9.4	4.802
ENSBTAG00000037738	SLC17A4	solute carrier family 17 member 4 [Source:VGNC Symbol;Acc:VGNC:34699]	0.403	-1.310953164	8.97E-05	0.010007941	yes	down	1.56	6.79	8.54	5.59	5.93	29.57	16.46	19.35	15.79	15.4	5.682	19.314
ENSBTAG00000035265	TMEM192	transmembrane protein 192 [Source:VGNC Symbol;Acc:VGNC:36017]	0.42	-1.250412663	9.02E-05	0.010007941	yes	down	0.48	0.92	0.82	0.85	0.52	1.47	2.88	2.75	3.29	2.09	0.718	2.496
ENSBTAG00000014768	ZNF786	zinc finger protein 786 [Source:VGNC Symbol;Acc:VGNC:56337]	0.459	-1.124919294	9.21E-05	0.010007941	yes	down	1.77	2.65	1.15	1.77	1.91	3.71	5.76	6.75	8.33	5.39	1.85	5.988
ENSBTAG00000009123	ING5	inhibitor of growth family member 5 [Source:VGNC Symbol;Acc:VGNC:30198]	0.458	-1.125481718	9.28E-05	0.010012713	yes	down	1.42	1.06	1.03	1.78	1.4	2.11	3.82	3.13	6.28	3.82	1.338	3.832
ENSBTAG00000000920	DNAH17	dynein axonemal heavy chain 17 [Source:VGNC Symbol;Acc:VGNC:28124]	6.583	2.718846276	9.68E-05	0.010363039	yes	up	0.03	0.02	0.29	0.24	0.11	0.02	0.04	0.01	0.04	0.03	0.138	0.028
ENSBTAG00000006448	ERI2	ERI1 exoribonuclease family member 2 [Source:NCBI gene (formerly Entrezgene);Acc:538719]	5.794	2.53459875	0.000100869	0.010646105	yes	up	3.81	13.73	0.84	0.24	1.2	0.13	0.5	0.31	0.2	0.06	3.964	0.24
ENSBTAG00000013126	EMG1	EMG1 N1-specific pseudouridine methyltransferase [Source:VGNC Symbol;Acc:VGNC:58013]	2.186	1.128098262	0.000102476	0.010737903	yes	up	20.74	8.69	18.33	16.9	16.2	9.19	11.21	12.01	12.04	10.61	16.172	11.012
ENSBTAG00000053603		-	0.186	-2.429553707	0.000107009	0.010995438	yes	down	0.13	9.33	0.31	0.49	0.8	0.6	5.08	0.97	10.03	2.68	2.212	3.872
ENSBTAG00000031160		-	7.155	2.838910262	0.000107317	0.010995438	yes	up	1.68	11.34	126.58	104.6	116.74	25.89	12.94	12.6	15.09	9.43	72.188	15.19
ENSBTAG00000027312	ECT2L	epithelial cell transforming 2 like [Source:VGNC Symbol;Acc:VGNC:28315]	0.274	-1.869615316	0.000107615	0.010995438	yes	down	0.37	0.62	0.43	0.15	0.16	0.78	2.23	1.38	1.57	3.21	0.346	1.834
ENSBTAG00000019052	ANK3	ankyrin 3 [Source:VGNC Symbol;Acc:VGNC:55032]	0.436	-1.198479033	0.000107954	0.010995438	yes	down	3.1	4.13	3.81	3.78	3.51	7.48	12.77	6	19.82	11.48	3.666	11.51
ENSBTAG00000016484	ATP11C	ATPase phospholipid transporting 11C [Source:VGNC Symbol;Acc:VGNC:26275]	0.396	-1.336755178	0.000111835	0.011311636	yes	down	0.64	2.33	3.18	2.55	2.92	5.33	10.54	5.54	10.05	9.22	2.324	8.136
ENSBTAG00000000229		-	0.308	-1.698882136	0.000116248	0.011676952	yes	down	9.3	25.65	17.26	20.74	15.74	161.5	35.43	131.57	41.66	31.86	17.738	80.404
ENSBTAG00000002995	GMPPA	GDP-mannose pyrophosphorylase A [Source:VGNC Symbol;Acc:VGNC:29440]	2.697	1.431310631	0.000121227	0.012093609	yes	up	65.51	23.45	25.33	28.74	30.19	15.22	18.15	24.9	19.59	16.1	34.644	18.792
ENSBTAG00000053897		-	0.166	-2.594893062	0.000125959	0.012480189	yes	down	0.23	0.12	0.04	0.08	0	0.77	1.03	1.56	0.58	0.52	0.094	0.892
ENSBTAG00000027577	C15H11orf91	chromosome 15 C11orf91 homolog [Source:VGNC Symbol;Acc:VGNC:52635]	9.615	3.265252342	0.000130527	0.012845397	yes	up	1.7	0	4.69	3.43	3.23	0.27	0.51	0.7	0.11	0.34	2.61	0.386
ENSBTAG00000052310	EIF4EBP3	eukaryotic translation initiation factor 4E binding protein 3 [Source:VGNC Symbol;Acc:VGNC:106723]	2.059	1.041997096	0.00013205	0.012908148	yes	up	8.4	11.9	8.41	9.24	8.51	5.87	8.07	5.3	6.19	7.91	9.292	6.668
ENSBTAG00000047331	GYPB	glycophorin B [Source:NCBI gene (formerly Entrezgene);Acc:100462649]	0.109	-3.197260019	0.000135632	0.013082661	yes	down	0	0	0.6	0.21	0.28	1.58	5.06	0.32	2.28	3.37	0.218	2.522
ENSBTAG00000054745		-	3.809	1.929552412	0.000140148	0.013341538	yes	up	1.33	8.4	12.26	15.57	15.52	2.41	2.29	2.13	4.61	8.08	10.616	3.904
ENSBTAG00000002333	HOPX	HOP homeobox [Source:VGNC Symbol;Acc:VGNC:29907]	4.192	2.067514479	0.000144443	0.013661111	yes	up	135.57	15.41	61.84	74.47	78.24	27.95	32.89	40.25	9.29	16.31	73.106	25.338
ENSBTAG00000027867		-	36.328	5.18300158	0.000149763	0.013921212	yes	up	39.24	115.48	0	3.03	7.75	0	2.48	0	2.89	0.01	33.1	1.076
ENSBTAG00000008103	ALDH1A1	aldehyde dehydrogenase 1 family member A1 [Source:VGNC Symbol;Acc:VGNC:25808]	0.31	-1.691531692	0.00015006	0.013921212	yes	down	42.74	251.22	60.28	63.32	63.04	550.63	403.27	340.76	506.06	406.13	96.12	441.37
ENSBTAG00000011062	TDO2	tryptophan 2,3-dioxygenase [Source:VGNC Symbol;Acc:VGNC:35712]	0.415	-1.268141773	0.000155704	0.014211175	yes	down	6.09	21.12	31.59	25.86	26.57	46.28	49.99	81.75	88.72	49.19	22.246	63.186
ENSBTAG00000052479		-	44.158	5.464612166	0.000158427	0.014211175	yes	up	0	2313.76	0	0	0	0	0	0	0	0	462.752	0
ENSBTAG00000046759		-	44.158	5.464612166	0.000158427	0.014211175	yes	up	0	2313.76	0	0	0	0	0	0	0	0	462.752	0
ENSBTAG00000048627		-	50.176	5.64893399	0.000159167	0.014211175	yes	up	0.35	2.18	0.06	0.13	0.07	0	0	0.05	0	0	0.558	0.01
ENSBTAG00000018556	MGC137211	2 [Source:NCBI gene (formerly Entrezgene);Acc:511239]	0.404	-1.308291278	0.000159538	0.014211175	yes	down	59.06	198.4	411.67	347.07	343.15	1108.18	722.95	683.61	796.34	806.43	271.87	823.502
ENSBTAG00000043559	ND4L	NADH dehydrogenase subunit 4L [Source:NCBI gene (formerly Entrezgene);Acc:3283885]	5.207	2.380540063	0.000159927	0.014211175	yes	up	21251.47	34985.33	1799.73	5730.83	5796.52	1327.36	4770.93	2380.46	7303.83	7056.71	13912.776	4567.858
ENSBTAG00000012307	DTNA	dystrobrevin alpha [Source:VGNC Symbol;Acc:VGNC:28231]	3.997	1.998844692	0.000160016	0.014211175	yes	up	7.44	31.4	0.18	0.2	0.32	0.09	0.94	0.06	0.13	0.17	7.908	0.278
ENSBTAG00000014758	WIF1	WNT inhibitory factor 1 [Source:VGNC Symbol;Acc:VGNC:36938]	0.198	-2.336151056	0.000163238	0.01440948	yes	down	0.23	0.26	1.01	0.98	0.7	8.57	6.67	0.85	2.62	2.11	0.636	4.164
ENSBTAG00000019552	PGRMC1	progesterone receptor membrane component 1 [Source:VGNC Symbol;Acc:VGNC:32801]	0.425	-1.232946732	0.000165163	0.014432029	yes	down	20.98	56.99	60.7	54.06	54.1	195.99	117.11	216.83	140.88	103.65	49.366	154.892
ENSBTAG00000020095	MS4A3	membrane spanning 4-domains A3 [Source:VGNC Symbol;Acc:VGNC:58392]	56.813	5.828151612	0.000165475	0.014432029	yes	up	0	0	13.83	12.06	10.64	0.09	0.27	0.09	0.11	0.3	7.306	0.172
ENSBTAG00000018745	CEP290	centrosomal protein 290 [Source:VGNC Symbol;Acc:VGNC:27201]	0.357	-1.487038625	0.000173322	0.014728477	yes	down	0.24	0.29	0.36	0.22	0.61	0.84	2.9	0.73	2.35	1.64	0.344	1.692
ENSBTAG00000011730	TCAP	titin-cap [Source:VGNC Symbol;Acc:VGNC:35678]	4.944	2.305800917	0.000173476	0.014728477	yes	up	6.35	22.19	2.63	3.93	3.15	0.81	2.47	1.37	3.01	4.14	7.65	2.36
ENSBTAG00000010976	KANK1	KN motif and ankyrin repeat domains 1 [Source:VGNC Symbol;Acc:VGNC:56976]	0.431	-1.215471362	0.000174594	0.014728477	yes	down	2.26	5.05	9.03	8.1	8.73	12.43	23.97	14.27	44.78	20.67	6.634	23.224
ENSBTAG00000019524	ITGAD	integrin subunit alpha D [Source:VGNC Symbol;Acc:VGNC:55055]	0.141	-2.823132736	0.000174758	0.014728477	yes	down	0.01	0	0.04	0.03	0.02	0.14	0.08	0.12	0.21	0.35	0.02	0.18
ENSBTAG00000013210	ADAMTS4	ADAM metallopeptidase with thrombospondin type 1 motif 4 [Source:VGNC Symbol;Acc:VGNC:25627]	4.623	2.208886791	0.000174942	0.014728477	yes	up	0.11	0.43	0.27	0.27	0.14	0.08	0.01	0.12	0.06	0.1	0.244	0.074
ENSBTAG00000048690		-	15.086	3.915133414	0.000177296	0.01482055	yes	up	2.7	13.53	0.24	0.33	0.25	0.07	0.54	0.07	0.94	0.21	3.41	0.366
ENSBTAG00000015018	FSD2	fibronectin type III and SPRY domain containing 2 [Source:VGNC Symbol;Acc:VGNC:29131]	0.373	-1.423068934	0.00017807	0.01482055	yes	down	0.4	0.35	0.4	0.61	0.38	1.31	2.48	1.33	2.49	0.79	0.428	1.68
ENSBTAG00000013461	RPL24	ribosomal protein L24 [Source:VGNC Symbol;Acc:VGNC:34113]	2.011	1.00815872	0.000187037	0.015478407	yes	up	1088.18	576.2	1236.41	1008.13	1009.4	663.53	761.15	801.23	665.25	835.61	983.664	745.354
ENSBTAG00000015093	ADAMTS13	ADAM metallopeptidase with thrombospondin type 1 motif 13 [Source:VGNC Symbol;Acc:VGNC:25617]	0.339	-1.561908521	0.00019049	0.015675066	yes	down	0.19	1.15	1.07	1.47	1.72	4.05	3.23	3.11	8.65	4.61	1.12	4.73
ENSBTAG00000014855	MICAL2	microtubule associated monooxygenase, calponin and LIM domain containing 2 [Source:VGNC Symbol;Acc:VGNC:31458]	4.419	2.14357587	0.000194896	0.015858445	yes	up	0.95	1.36	8.08	7.87	7	1.42	1.18	3.33	0.5	1.18	5.052	1.522
ENSBTAG00000005304	SRM	spermidine synthase [Source:VGNC Symbol;Acc:VGNC:35282]	3.067	1.616704998	0.000198506	0.015982496	yes	up	13.53	3.22	6.28	7.13	6.77	3.45	3.12	4.9	3.53	3.77	7.386	3.754
ENSBTAG00000018711	DENND4B	DENN domain containing 4B [Source:VGNC Symbol;Acc:VGNC:28000]	0.351	-1.508643363	0.000198615	0.015982496	yes	down	0.27	0.93	0.65	0.62	0.73	1.3	2.08	1.42	5.87	2.68	0.64	2.67
ENSBTAG00000016224	RPS7	ribosomal protein S7 [Source:VGNC Symbol;Acc:VGNC:34150]	2.071	1.050488975	0.000200964	0.016022518	yes	up	808.68	607.95	1072.35	952.83	947.1	522	611.61	626.05	391.78	898.83	877.782	610.054
ENSBTAG00000014598	BPTF	bromodomain PHD finger transcription factor [Source:VGNC Symbol;Acc:VGNC:26550]	0.477	-1.066786322	0.000201313	0.016022518	yes	down	0.7	0.85	1.02	1.3	0.98	2.09	2.86	2.22	6.62	3.44	0.97	3.446
ENSBTAG00000048692		-	2.405	1.266000568	0.000209607	0.016591965	yes	up	6.04	10.85	9.9	12.71	16.82	6.78	4.56	9.57	4.49	8.77	11.264	6.834
ENSBTAG00000005910	LEPR	leptin receptor [Source:VGNC Symbol;Acc:VGNC:30843]	0.385	-1.375960364	0.000213889	0.016748881	yes	down	0.87	3.25	2.45	2.13	2.29	4.98	6.19	6.46	8.36	15.16	2.198	8.23
ENSBTAG00000048367		-	5.89	2.558227988	0.000219121	0.016971596	yes	up	1.56	0.74	11.2	9.55	9.05	1.16	1.49	2.71	0.18	0.51	6.42	1.21
ENSBTAG00000018563	SFRP2	secreted frizzled related protein 2 [Source:VGNC Symbol;Acc:VGNC:34521]	0.025	-5.329087111	0.000219359	0.016971596	yes	down	0	0.3	0.11	0.08	0.08	15.34	13.74	0.13	0.09	0.46	0.114	5.952
ENSBTAG00000053749		-	0.032	-4.964026946	0.000227079	0.01736436	yes	down	0	0	0	0	0	0.06	0	0.04	0.03	0.03	0	0.032
ENSBTAG00000050611		-	0.252	-1.9901839	0.00022771	0.01736436	yes	down	1.36	3.02	0	1.91	1.42	6.44	7.1	12.23	12.01	8.4	1.542	9.236
ENSBTAG00000018498	PQBP1	polyglutamine binding protein 1 [Source:VGNC Symbol;Acc:VGNC:33280]	2.599	1.378085021	0.000231529	0.017563672	yes	up	57.5	97.87	29.39	34.15	39.41	27.55	31.47	23.84	34.21	30.46	51.664	29.506
ENSBTAG00000010693	LMO7	LIM domain 7 [Source:VGNC Symbol;Acc:VGNC:30937]	0.464	-1.109356951	0.000234796	0.017719157	yes	down	0.41	0.83	1.5	1.47	1.23	3.92	2.62	3.35	3.81	2.43	1.088	3.226
ENSBTAG00000002648	RPS18	ribosomal protein S18 [Source:VGNC Symbol;Acc:VGNC:54234]	2.153	1.106145594	0.000237751	0.017811051	yes	up	3195.62	1672.98	3446.38	2666.71	2628.05	1393.94	2327.07	2138.93	1527.34	2233.14	2721.948	1924.084
ENSBTAG00000047281	C10H15orf62	chromosome 10 C15orf62 homolog [Source:VGNC Symbol;Acc:VGNC:55106]	2.149	1.103598526	0.000238459	0.017811051	yes	up	10.22	11.44	7.35	6.97	8.41	5.22	5.12	5.38	10.57	5.32	8.878	6.322
ENSBTAG00000021048	ADM	adrenomedullin [Source:VGNC Symbol;Acc:VGNC:25681]	0.314	-1.67219448	0.000244683	0.01807214	yes	down	4.08	2.7	3.75	4.91	4.93	7.74	14.26	7.31	42.66	19.95	4.074	18.384
ENSBTAG00000021421	SSR4	signal sequence receptor subunit 4 [Source:VGNC Symbol;Acc:VGNC:35322]	2.399	1.2621503	0.000244729	0.01807214	yes	up	506.26	274.72	1050.06	893.92	863.97	362.95	502.18	582.24	375.95	341.27	717.786	432.918
ENSBTAG00000014733	NOP2	NOP2 nucleolar protein [Source:VGNC Symbol;Acc:VGNC:32167]	2.8	1.485632389	0.000245677	0.01807214	yes	up	16.68	16.15	5.5	8.32	7.81	4.54	5.99	6.27	9.68	5.91	10.892	6.478
ENSBTAG00000006505	S100A9	S100 calcium binding protein A9 [Source:VGNC Symbol;Acc:VGNC:34247]	3.233	1.692831127	0.000261319	0.019030564	yes	up	7.13	10.52	39.46	40.19	37.95	7.18	19.74	10.4	12.52	8.96	27.05	11.76
ENSBTAG00000015737	KPNA7	karyopherin subunit alpha 7 [Source:VGNC Symbol;Acc:VGNC:30706]	4.939	2.304140767	0.000263398	0.019086516	yes	up	3.03	0.87	0.54	1.3	1.28	0.37	0.22	1.15	0.24	0.28	1.404	0.452
ENSBTAG00000031340	SLC6A20	solute carrier family 6 member 20 [Source:VGNC Symbol;Acc:VGNC:34921]	5.837	2.54522191	0.00026747	0.019285639	yes	up	21.48	23.64	0.86	3.45	4.37	0.78	3.85	1.79	5.5	2.22	10.76	2.828
ENSBTAG00000017682	TET2	tet methylcytosine dioxygenase 2 [Source:VGNC Symbol;Acc:VGNC:35757]	0.329	-1.603111884	0.000274997	0.019730697	yes	down	0.02	0.15	0.07	0.16	0.07	0.38	0.26	0.34	0.56	0.48	0.094	0.404
ENSBTAG00000054407		-	0.043	-4.540141116	0.000286987	0.020390097	yes	down	0.19	0	0	0	0	2.43	1.23	0.79	1.62	0.21	0.038	1.256
ENSBTAG00000000455	CREBZF	CREB/ATF bZIP transcription factor [Source:VGNC Symbol;Acc:VGNC:27701]	0.475	-1.074304375	0.00030257	0.021307199	yes	down	3.98	2.2	4.05	3.77	4	4.19	13.44	5.68	17.84	12.85	3.6	10.8
ENSBTAG00000013750	B3GALNT2	beta-1,3-N-acetylgalactosaminyltransferase 2 [Source:VGNC Symbol;Acc:VGNC:26371]	2.059	1.041668094	0.00030583	0.021415432	yes	up	4.43	3.1	4.08	3.18	3.66	2.5	1.8	3.61	3.45	2.03	3.69	2.678
ENSBTAG00000010439	AKAP8L	A-kinase anchoring protein 8 like [Source:VGNC Symbol;Acc:VGNC:25790]	3.176	1.667162003	0.000307757	0.02142682	yes	up	11.63	53.35	8.47	14.45	13.88	6.66	13.94	6.43	11.14	7.78	20.356	9.19
ENSBTAG00000010677	LIMCH1	LIM and calponin homology domains 1 [Source:VGNC Symbol;Acc:VGNC:30887]	0.44	-1.185951493	0.000308935	0.02142682	yes	down	0.66	0.98	0.99	1.01	0.87	1.49	4.09	1.63	4.44	3.39	0.902	3.008
ENSBTAG00000002627	ZRANB2	zinc finger RANBP2-type containing 2 [Source:VGNC Symbol;Acc:VGNC:37372]	0.449	-1.155054126	0.000312629	0.021580295	yes	down	2.07	3.02	3.6	3.61	3.03	5.04	11.8	5.54	12.73	11.38	3.066	9.298
ENSBTAG00000009174	HSD17B14	hydroxysteroid 17-beta dehydrogenase 14 [Source:VGNC Symbol;Acc:VGNC:29972]	2.014	1.010123009	0.00032959	0.022432151	yes	up	28.51	77.18	69.58	81.73	80.95	45.35	62.29	40.78	37.29	47.42	67.59	46.626
ENSBTAG00000000648	ADAMTS5	ADAM metallopeptidase with thrombospondin type 1 motif 5 [Source:VGNC Symbol;Acc:VGNC:50085]	4.617	2.206929009	0.000332024	0.022492671	yes	up	0.22	0.79	0.14	0.4	0.27	0.13	0.07	0.15	0.03	0.16	0.364	0.108
ENSBTAG00000015053	CFL2	cofilin 2 [Source:VGNC Symbol;Acc:VGNC:27254]	2.013	1.009419586	0.000351782	0.023608389	yes	up	13.42	7.59	16.79	15.48	14.36	6.49	10.12	8.62	9.32	11.73	13.528	9.256
ENSBTAG00000050493		-	6.254	2.644686642	0.00035498	0.023608389	yes	up	1.48	0.58	6	5.69	4.98	1.59	0.89	0.88	0	0.64	3.746	0.8
ENSBTAG00000054494		-	5.087	2.346756012	0.000355644	0.023608389	yes	up	6.46	6.6	0.79	1.93	1.46	0.33	0.58	1.45	2	0.83	3.448	1.038
ENSBTAG00000015829	ENPP5	ectonucleotide pyrophosphatase/phosphodiesterase family member 5 [Source:VGNC Symbol;Acc:VGNC:58979]	2.185	1.127779272	0.000356598	0.023608389	yes	up	2.61	4.99	2.49	2.15	2.17	1.82	1.66	1.99	2.49	1.78	2.882	1.948
ENSBTAG00000016779	CLIP1	CAP-Gly domain containing linker protein 1 [Source:VGNC Symbol;Acc:VGNC:27444]	0.48	-1.059528144	0.00036208	0.023862881	yes	down	0.62	1.23	1.14	1.28	1.22	2.12	3.68	1.78	5.09	3.65	1.098	3.264
ENSBTAG00000012972	CYP2U1	cytochrome P450, family 2, subfamily U, polypeptide 1 [Source:NCBI gene (formerly Entrezgene);Acc:535227]	0.389	-1.360775502	0.000365163	0.023957676	yes	down	0.51	1.13	2.9	2.52	2.81	7.43	8.05	4.96	8.97	5.14	1.974	6.91
ENSBTAG00000025550	PRR22	proline rich 22 [Source:VGNC Symbol;Acc:VGNC:52867]	5.909	2.562905096	0.000371632	0.024266943	yes	up	2.54	7.08	0.32	0.96	0.83	0.15	0.61	0.45	1.31	0.62	2.346	0.628
ENSBTAG00000026519	ADAT2	adenosine deaminase tRNA specific 2 [Source:VGNC Symbol;Acc:VGNC:25638]	0.387	-1.369799603	0.000373209	0.024266943	yes	down	1.42	1.71	1.48	2.34	1.89	2.71	9.84	3.32	11.66	6.31	1.768	6.768
ENSBTAG00000013489	CYP27A1	cytochrome P450, family 27, subfamily A, polypeptide 1 [Source:NCBI gene (formerly Entrezgene);Acc:511960]	0.439	-1.186386327	0.00039025	0.02515039	yes	down	35.81	63.48	76.23	76.03	71.63	320.49	190.95	188.92	150.6	157.98	64.636	201.788
ENSBTAG00000034139	ADH4	alcohol dehydrogenase 4 (class II), pi polypeptide [Source:NCBI gene (formerly Entrezgene);Acc:520508]	0.363	-1.460799252	0.00039258	0.025189107	yes	down	49.93	299.9	124.63	117.39	117.05	504.51	602.09	246.37	705.09	698.52	141.78	551.316
ENSBTAG00000013578	CHI3L2	chitinase 3 like 2 [Source:VGNC Symbol;Acc:VGNC:27291]	14.534	3.861349131	0.000395831	0.025286301	yes	up	2.42	0.4	94.61	70.87	72.15	10	6.8	1.72	1.82	2.68	48.09	4.604
ENSBTAG00000048798		-	0.402	-1.316107689	0.00040134	0.025458031	yes	down	0.69	0.5	2.23	1.49	1.77	1.89	4.05	2.93	8.36	4.37	1.336	4.32
ENSBTAG00000045951		-	7.086	2.825023063	0.000402015	0.025458031	yes	up	1	0.17	0.75	0.47	0.74	0.12	0.3	0.04	0	0.19	0.626	0.13
ENSBTAG00000019182	TIA1	TIA1 cytotoxic granule associated RNA binding protein [Source:VGNC Symbol;Acc:VGNC:35858]	0.299	-1.742265318	0.000412169	0.025869623	yes	down	1.61	2.18	3.45	3.02	3.39	4.19	21.17	3.28	21.09	13.3	2.73	12.606
ENSBTAG00000026275	CCL24	C-C motif chemokine ligand 24 [Source:VGNC Symbol;Acc:VGNC:26950]	4.78	2.256891669	0.000412522	0.025869623	yes	up	2.4	1.06	17.72	17.78	16.22	3.85	3.16	4.21	0.93	1.48	11.036	2.726
ENSBTAG00000051452		-	0.434	-1.202779553	0.000415619	0.025869623	yes	down	0.48	1.06	1.36	1.23	1.49	1.91	4.21	2.58	7.31	4.31	1.124	4.064
ENSBTAG00000026613	MSTO1	misato mitochondrial distribution and morphology regulator 1 [Source:VGNC Symbol;Acc:VGNC:31710]	2.04	1.028907661	0.000420628	0.026058024	yes	up	5.55	8.54	4.37	4.95	5.34	3.45	3.66	4.64	5	2.54	5.75	3.858
ENSBTAG00000049881	ZNF266	zinc finger protein 266 [Source:NCBI gene (formerly Entrezgene);Acc:509250]	5.046	2.335078433	0.000423221	0.026058024	yes	up	4.98	12.46	1.61	0.93	0.69	0.98	1.09	1.58	1.09	0.91	4.134	1.13
ENSBTAG00000026088	LYZ2	lysozyme C-2 [Source:NCBI gene (formerly Entrezgene);Acc:280849]	0.099	-3.335693719	0.000436636	0.026418412	yes	down	0	0	0.1	0.05	0.09	0.34	1.32	0.4	1.01	0.37	0.048	0.688
ENSBTAG00000020468	MICU3	mitochondrial calcium uptake family member 3 [Source:VGNC Symbol;Acc:VGNC:31463]	0.349	-1.520565018	0.000438319	0.026418412	yes	down	0.76	1.04	1.33	1.46	1.23	2.43	6.97	1.16	6.96	6.63	1.164	4.83
ENSBTAG00000047699		-	32.97	5.043086573	0.000438946	0.026418412	yes	up	0	0.09	0.26	0.56	0.63	0	0	0	0.05	0	0.308	0.01
ENSBTAG00000049555	H4C7	H4 clustered histone 7 [Source:VGNC Symbol;Acc:VGNC:84556]	3.061	1.614139021	0.000443344	0.026573265	yes	up	9.3	1.19	7.53	9.32	8.68	3.51	4.26	2.85	3.49	3.44	7.204	3.51
ENSBTAG00000006884	PABPN1	poly(A) binding protein nuclear 1 [Source:VGNC Symbol;Acc:VGNC:53575]	3.23	1.691390366	0.000447718	0.026725435	yes	up	163.57	406.61	63.59	68.58	70.74	35.05	80.17	48.53	96.26	59.17	154.618	63.836
ENSBTAG00000023374	FUT1	fucosyltransferase 1 [Source:VGNC Symbol;Acc:VGNC:49145]	14.433	3.851293603	0.00044974	0.026736573	yes	up	2.18	0.16	15.27	12.83	13.25	0.65	0.4	2.87	0.18	0.12	8.738	0.844
ENSBTAG00000012101	SYMPK	symplekin [Source:VGNC Symbol;Acc:VGNC:35514]	2.095	1.066868301	0.00045781	0.026995988	yes	up	12.64	13.25	6.51	8.58	8.91	5.14	8.24	7.44	8.11	6.89	9.978	7.164
ENSBTAG00000002247		-	8.724	3.125071508	0.000464167	0.027260473	yes	up	2	8.36	0.32	0.42	0.64	0.41	0.27	1.13	0.88	0.16	2.348	0.57
ENSBTAG00000016709	NT5C3A	5'-nucleotidase, cytosolic IIIA [Source:VGNC Symbol;Acc:VGNC:32292]	0.384	-1.382325361	0.000477591	0.027766999	yes	down	1.42	2.1	4.05	3.88	3.65	5.89	14.51	4.58	19.69	11.73	3.02	11.28
ENSBTAG00000009354	EVI2A	ecotropic viral integration site 2A [Source:NCBI gene (formerly Entrezgene);Acc:528920]	0.329	-1.603303242	0.000478511	0.027766999	yes	down	0.24	0.27	0.62	0.38	0.91	1.34	1.02	2.08	3.66	2.64	0.484	2.148
ENSBTAG00000014693	TMEM88	transmembrane protein 88 [Source:VGNC Symbol;Acc:VGNC:36120]	2.649	1.405573234	0.00048417	0.027983889	yes	up	9.07	19.28	4.85	7.69	6.67	3.48	5.82	4.14	7.39	6.35	9.512	5.436
ENSBTAG00000002452	ASCC2	activating signal cointegrator 1 complex subunit 2 [Source:VGNC Symbol;Acc:VGNC:26204]	2.606	1.381713005	0.000486869	0.028028661	yes	up	45.21	54.13	15.98	25.78	24.43	18.43	20.7	27.12	22.21	12.1	33.106	20.112
ENSBTAG00000000042	PYCR1	pyrroline-5-carboxylate reductase 1 [Source:VGNC Symbol;Acc:VGNC:33586]	2.902	1.537147629	0.000494135	0.028334959	yes	up	8.12	14.14	23.78	25.9	30.51	7.1	5.66	22.15	3.96	9.59	20.49	9.692
ENSBTAG00000001514	ASB11	ankyrin repeat and SOCS box containing 11 [Source:VGNC Symbol;Acc:VGNC:26188]	0.317	-1.658403021	0.000499942	0.028475856	yes	down	5.97	22.92	5.06	7.35	5.75	22.68	61.03	18.48	79.57	45.59	9.41	45.47
ENSBTAG00000050566		-	0.302	-1.726203459	0.000501053	0.028475856	yes	down	0.22	0.48	0.49	0.73	0.24	1.99	2.27	1.97	2.98	0.56	0.432	1.954
ENSBTAG00000005917	PARD6G	par-6 family cell polarity regulator gamma [Source:VGNC Symbol;Acc:VGNC:32585]	0.172	-2.535561237	0.00050761	0.028653739	yes	down	0.02	0.3	0.02	0.03	0.1	0.93	0.89	0.19	0.96	0.66	0.094	0.726
ENSBTAG00000043563	ND5	NADH dehydrogenase subunit 5 [Source:NCBI gene (formerly Entrezgene);Acc:3283887]	4.567	2.19123156	0.000509531	0.028653739	yes	up	11160.35	16153.17	1541.2	3354.97	3440.51	633.97	3025.22	1171.85	3481.46	4053.44	7130.04	2473.188
ENSBTAG00000021357	ZNF518A	zinc finger protein 518A [Source:VGNC Symbol;Acc:VGNC:37295]	0.438	-1.19076571	0.000517132	0.028748682	yes	down	0.38	0.51	0.49	0.54	0.42	0.7	2.22	1.01	2.48	1.4	0.468	1.562
ENSBTAG00000001774	SPRY2	sprouty RTK signaling antagonist 2 [Source:VGNC Symbol;Acc:VGNC:35242]	0.417	-1.262026456	0.00051778	0.028748682	yes	down	1.17	2.3	3.63	2.85	4.25	6.62	10.36	3.93	16.01	10.93	2.84	9.57
ENSBTAG00000021713	MAMLD1	mastermind like domain containing 1 [Source:VGNC Symbol;Acc:VGNC:56928]	6.537	2.708553268	0.000525123	0.028907921	yes	up	0.07	0.02	4.8	1.96	2.12	0.16	0.17	0.2	0.25	0.35	1.794	0.226
ENSBTAG00000003393	CCDC157	coiled-coil domain containing 157 [Source:VGNC Symbol;Acc:VGNC:26861]	0.25	-1.998424382	0.000528499	0.028907921	yes	down	0.11	0.52	0.07	0.44	0.55	1.45	2.93	0.48	2.64	2.44	0.338	1.988
ENSBTAG00000038490	CLEC4A	C-type lectin domain family 4 member A [Source:VGNC Symbol;Acc:VGNC:27430]	0.292	-1.776232881	0.000531914	0.028907921	yes	down	0.18	0.07	0.24	0.26	0.14	0.55	0.79	0.7	1.29	1.14	0.178	0.894
ENSBTAG00000003740	KDM6A	lysine demethylase 6A [Source:VGNC Symbol;Acc:VGNC:56924]	0.488	-1.034659899	0.000539677	0.029112553	yes	down	0.59	0.85	1.28	1.42	0.96	1.78	3.68	1.93	4.35	3.14	1.02	2.976
ENSBTAG00000000795	NMNAT2	nicotinamide nucleotide adenylyltransferase 2 [Source:VGNC Symbol;Acc:VGNC:32133]	4.705	2.234314942	0.000544145	0.029240376	yes	up	1.74	3.46	4.32	3.88	3.2	0.66	0.38	2.41	0.11	0.43	3.32	0.798
ENSBTAG00000001777	RPLP2	ribosomal protein lateral stalk subunit P2 [Source:VGNC Symbol;Acc:VGNC:34119]	2.039	1.027999626	0.000546061	0.029240376	yes	up	930.66	515.05	1200.88	1024.07	992.7	570.7	876.67	734.45	496.54	664.84	932.672	668.64
ENSBTAG00000049666	CYP3A5	cytochrome P450, subfamily IIIA (niphedipine oxidase), polypeptide 4 [Source:NCBI gene (formerly Entrezgene);Acc:282214]	0.485	-1.043630822	0.000550513	0.029252882	yes	down	29.52	73.04	71.65	61.58	61.03	249.57	130.09	219.32	158.32	109.17	59.364	173.294
ENSBTAG00000013460	ZBTB11	zinc finger and BTB domain containing 11 [Source:VGNC Symbol;Acc:VGNC:37059]	0.436	-1.196620572	0.000550663	0.029252882	yes	down	0.36	0.19	0.33	0.32	0.25	0.78	0.67	1.2	1.47	0.79	0.29	0.982
ENSBTAG00000047149	C11H2orf74	chromosome 11 C2orf74 homolog [Source:VGNC Symbol;Acc:VGNC:52621]	0.138	-2.856603964	0.00055232	0.029252882	yes	down	0	0.15	0.12	0.34	0.48	0.3	4.05	0.48	2.93	2.06	0.218	1.964
ENSBTAG00000019229	TMEM144	transmembrane protein 144 [Source:VGNC Symbol;Acc:VGNC:35976]	0.217	-2.207242027	0.000554432	0.029258337	yes	down	0.04	0	0.18	0.36	0.13	0.48	1.27	0.67	1.43	0.71	0.142	0.912
ENSBTAG00000014315	PBLD	phenazine biosynthesis like protein domain containing [Source:VGNC Symbol;Acc:VGNC:32605]	0.349	-1.517708281	0.000570009	0.029971764	yes	down	4.19	25.26	7.76	7.38	8.31	22.22	50.95	31.71	57.12	58.4	10.58	44.08
ENSBTAG00000008482	SON	SON DNA and RNA binding protein [Source:VGNC Symbol;Acc:VGNC:35128]	0.483	-1.051171142	0.000577721	0.030087003	yes	down	6.85	7.03	15.41	13.65	13.63	13.88	41.5	17.44	65.78	33.14	11.314	34.348
ENSBTAG00000053161		-	0.369	-1.43680962	0.000578879	0.030087003	yes	down	0.65	1.11	0.65	0.55	0.77	1.37	2.26	1.62	7.08	2.81	0.746	3.028
ENSBTAG00000052150		-	22.186	4.471562493	0.000579759	0.030087003	yes	up	32.58	32.02	0	3.65	2.37	0.3	1.69	1.69	1.54	0.19	14.124	1.082
ENSBTAG00000015474	SRSF11	serine and arginine rich splicing factor 11 [Source:VGNC Symbol;Acc:VGNC:35299]	0.319	-1.646349724	0.000580463	0.030087003	yes	down	4.92	7.57	6.04	5.95	5.96	7.25	39.56	10.15	62.65	32.61	6.088	30.444
ENSBTAG00000011068	MON2	MON2 homolog, regulator of endosome-to-Golgi trafficking [Source:VGNC Symbol;Acc:VGNC:31553]	0.371	-1.42992952	0.000591349	0.030434892	yes	down	2	1.48	4.19	4.2	3.41	4.38	14.53	5.7	25.89	10.24	3.056	12.148
ENSBTAG00000046744	PALM3	paralemmin 3 [Source:VGNC Symbol;Acc:VGNC:32559]	3.28	1.713713609	0.000591354	0.030434892	yes	up	105.49	122.66	24.07	30.41	36.45	24.3	32.27	23.97	50.47	20.99	63.816	30.4
ENSBTAG00000005588	DXO	decapping exoribonuclease [Source:VGNC Symbol;Acc:VGNC:50147]	2.34	1.226356102	0.00059693	0.030506274	yes	up	18.47	14.68	7.6	10.9	9.2	6.01	8.6	6.03	11.33	7.98	12.17	7.99
ENSBTAG00000050048		-	0.295	-1.761950711	0.00061846	0.031264515	yes	down	0.17	0.13	0.34	0.71	0.49	0.83	2.17	0.81	2.68	2.27	0.368	1.752
ENSBTAG00000055307		-	2.216	1.147715885	0.000618671	0.031264515	yes	up	7.25	8.3	4.16	4.67	4.25	2.85	3.96	3.91	4.5	3.12	5.726	3.668
ENSBTAG00000005581	CCL25	C-C motif chemokine ligand 25 [Source:VGNC Symbol;Acc:VGNC:26951]	5.521	2.465032488	0.000621927	0.031264515	yes	up	2.73	5.04	0.55	2.86	1.74	0.57	1.11	0.12	1.25	0.65	2.584	0.74
ENSBTAG00000002385	SLC35E4	solute carrier family 35 member E4 [Source:VGNC Symbol;Acc:VGNC:34832]	3.482	1.79987955	0.000627794	0.031264515	yes	up	2.13	1.01	0.49	1.26	0.81	0.36	0.38	1.02	0.42	0.37	1.14	0.51
ENSBTAG00000016590	NME4	NME/NM23 nucleoside diphosphate kinase 4 [Source:NCBI gene (formerly Entrezgene);Acc:789324]	2.132	1.092187555	0.000628939	0.031264515	yes	up	37.17	45.33	25.88	28.5	31.15	14.78	36.25	20.79	28.37	18.46	33.606	23.73
ENSBTAG00000047801	CRELD2	cysteine rich with EGF like domains 2 [Source:VGNC Symbol;Acc:VGNC:27705]	3.795	1.924045668	0.000636709	0.031436134	yes	up	51.96	4.56	96.56	104.8	107.16	19.82	17.03	44.76	25.24	30.39	73.008	27.448
ENSBTAG00000019256	GLA	galactosidase alpha [Source:VGNC Symbol;Acc:VGNC:29390]	3.583	1.841329783	0.000647342	0.031520801	yes	up	1.71	3.26	0.88	0.73	0.78	0.44	0.66	1.08	0.35	0.54	1.472	0.614
ENSBTAG00000007544	MARVELD3	MARVEL domain containing 3 [Source:VGNC Symbol;Acc:VGNC:52204]	0.314	-1.669821749	0.000649711	0.031520801	yes	down	0.11	0.31	0.24	0.2	0.18	0.88	0.73	2.09	0.56	0.98	0.208	1.048
ENSBTAG00000007616	TMED6	transmembrane p24 trafficking protein 6 [Source:NCBI gene (formerly Entrezgene);Acc:533277]	0.255	-1.973460169	0.000651869	0.031520801	yes	down	2.06	1.07	0.29	0.62	0.83	5.31	2.94	12.89	6.11	3.33	0.974	6.116
ENSBTAG00000018572	FLT3	fms related receptor tyrosine kinase 3 [Source:VGNC Symbol;Acc:VGNC:29042]	0.139	-2.849796086	0.000653242	0.031520801	yes	down	0.02	0	0.02	0.03	0.05	0.15	0.12	0.11	0.38	0.35	0.024	0.222
ENSBTAG00000025258		-	0.309	-1.692583504	0.000653729	0.031520801	yes	down	4.53	3.6	3.59	4.25	3.71	12.01	9.74	13.54	57.79	5.15	3.936	19.646
ENSBTAG00000005892	ZAP70	zeta chain of T cell receptor associated protein kinase 70 [Source:VGNC Symbol;Acc:VGNC:37050]	0.368	-1.443267303	0.00065911	0.031578754	yes	down	0.37	0.42	0.51	0.59	0.56	0.77	1.75	0.83	6.36	2.43	0.49	2.428
ENSBTAG00000025385		-	2.547	1.348850155	0.000674188	0.031985521	yes	up	647.17	489.3	2045.17	1649.42	1684.59	808.95	852.67	1053.12	615.19	657.02	1303.13	797.39
ENSBTAG00000051191		-	0.206	-2.280466302	0.00067684	0.032005857	yes	down	72.02	122.93	34.48	43.57	41.54	98.81	1139.05	46.47	712.56	340.69	62.908	467.516
ENSBTAG00000008710	KCNH1	potassium voltage-gated channel subfamily H member 1 [Source:VGNC Symbol;Acc:VGNC:50204]	6.381	2.673759798	0.000681064	0.032005857	yes	up	6.45	11.84	0.46	1.21	2.41	0.15	1.39	0.38	2.3	0.78	4.474	1
ENSBTAG00000048618		-	3.031	1.599889138	0.00068557	0.032065224	yes	up	30.64	13.76	129.35	106.45	107.1	37.75	36.49	39.5	30.99	29.1	77.46	34.766
ENSBTAG00000013837	TUBE1	tubulin epsilon 1 [Source:VGNC Symbol;Acc:VGNC:36511]	0.462	-1.113103837	0.000688163	0.032065224	yes	down	1.1	1.53	1.33	1.54	1.41	2.69	7.14	2.76	6.11	4.83	1.382	4.706
ENSBTAG00000055009		-	0.122	-3.037079013	0.000706446	0.03266471	yes	down	0	0.2	0.07	0.22	0.02	0.47	3.33	0.51	0.58	0.7	0.102	1.118
ENSBTAG00000004040	UGT2A1	UDP glucuronosyltransferase family 2 member A1 complex locus [Source:NCBI gene (formerly Entrezgene);Acc:511743]	0.336	-1.574359993	0.000712608	0.032741772	yes	down	0.73	11.31	4.94	4.6	4.74	16.6	22.7	16.3	30.41	23.79	5.264	21.96
ENSBTAG00000016548	TEX12	testis expressed 12 [Source:VGNC Symbol;Acc:VGNC:35761]	0.231	-2.113257795	0.000722205	0.032877087	yes	down	0.09	0.45	0.4	0.64	0.39	0.8	2.61	0.49	4.38	2.4	0.394	2.136
ENSBTAG00000004316	BOD1L1	biorientation of chromosomes in cell division 1 like 1 [Source:VGNC Symbol;Acc:VGNC:26537]	0.445	-1.16953122	0.000726803	0.032977826	yes	down	0.24	0.26	0.33	0.24	0.31	0.64	0.51	1.14	1.81	0.56	0.276	0.932
ENSBTAG00000012182	DIRAS3	DIRAS family GTPase 3 [Source:VGNC Symbol;Acc:VGNC:28071]	0.164	-2.609091817	0.000735205	0.033255476	yes	down	0.18	1.17	0.11	0.34	0.11	3.1	2.3	0.26	5.65	6.49	0.382	3.56
ENSBTAG00000040070	SCGB1D	secretoglobin, family 1D, member 2 [Source:NCBI gene (formerly Entrezgene);Acc:338419]	0.183	-2.446521125	0.000740753	0.03340269	yes	down	1.03	2.85	0.77	0.54	0	3.11	6.09	4.82	10.72	18.93	1.038	8.734
ENSBTAG00000004917	KLRK1	killer cell lectin-like receptor subfamily K, member 1 [Source:NCBI gene (formerly Entrezgene);Acc:404058]	0.23	-2.119437192	0.000766272	0.034235436	yes	down	0.23	0.4	0.17	0.58	0.31	0.45	1.48	0.65	3.57	1.26	0.338	1.482
ENSBTAG00000011579	CHRM1	cholinergic receptor muscarinic 1 [Source:VGNC Symbol;Acc:VGNC:27318]	14.366	3.844549702	0.000788947	0.03436957	yes	up	0	0.36	0.34	0.22	0.53	0.05	0	0.08	0	0	0.29	0.026
ENSBTAG00000012412	URB1	URB1 ribosome biosis homolog [Source:VGNC Symbol;Acc:VGNC:53611]	0.378	-1.404463539	0.000789374	0.03436957	yes	down	0.13	0.05	0.22	0.35	0.37	0.79	0.63	0.83	1.34	0.62	0.224	0.842
ENSBTAG00000006353	TXNL4B	thioredoxin like 4B [Source:VGNC Symbol;Acc:VGNC:36544]	2.17	1.117399936	0.000790425	0.03436957	yes	up	34.54	24.06	16.11	19.14	19.46	9.7	17.55	13.34	27.25	12.39	22.662	16.046
ENSBTAG00000043571	ND2	NADH dehydrogenase subunit 2 [Source:NCBI gene (formerly Entrezgene);Acc:3283878]	4.722	2.239267061	0.000791117	0.03436957	yes	up	24765.57	16581.72	1625.35	4754.55	4885.71	976.08	4625.32	1861.8	6448.37	4898.52	10522.58	3762.018
ENSBTAG00000003329	FST	follistatin [Source:VGNC Symbol;Acc:VGNC:29134]	3.321	1.731715757	0.000792949	0.03436957	yes	up	9.68	4.99	4.8	4.3	6.01	1.51	2.89	5.2	0.61	0.84	5.956	2.21
ENSBTAG00000004521	LSM7	LSM7 homolog, U6 small nuclear RNA and mRNA degradation associated [Source:VGNC Symbol;Acc:VGNC:31059]	2.007	1.004820589	0.000798076	0.03436957	yes	up	114.07	43.79	121.95	113.67	108.32	69.9	73.72	87.27	85.93	77.95	100.36	78.954
ENSBTAG00000004386	SOCS1	suppressor of cytokine signaling 1 [Source:VGNC Symbol;Acc:VGNC:35119]	3.912	1.967836092	0.000801529	0.03436957	yes	up	0.41	0.57	4.67	3.77	5.26	0.93	0.8	1.37	0.84	1.23	2.936	1.034
ENSBTAG00000000085	CYP1A2	cytochrome P450 family 1 subfamily A member 2 [Source:HGNC Symbol;Acc:HGNC:2596]	0.408	-1.294091817	0.000816164	0.034557614	yes	down	207.66	93.95	436.73	403.95	398.02	1510.32	949.57	656.58	1050.38	1025.1	308.062	1038.39
ENSBTAG00000031001	MEGF8	multiple EGF like domains 8 [Source:VGNC Symbol;Acc:VGNC:31376]	0.292	-1.775844789	0.000818563	0.034557614	yes	down	0.05	0.75	0.17	0.22	0.32	0.82	1.14	1.24	3.08	1.25	0.302	1.506
ENSBTAG00000005652	ALG3	ALG3 alpha-1,3- mannosyltransferase [Source:VGNC Symbol;Acc:VGNC:25828]	2.132	1.092129744	0.000825275	0.03458446	yes	up	24.64	22.35	25.32	25.49	26.07	20.63	11.82	28.13	16.55	8.11	24.774	17.048
ENSBTAG00000016062	C21H14orf28	chromosome 21 C14orf28 homolog [Source:VGNC Symbol;Acc:VGNC:52672]	0.426	-1.232501072	0.000826323	0.03458446	yes	down	0.4	0.55	0.75	2.52	1.63	3.23	9.16	4.06	4.26	4.41	1.17	5.024
ENSBTAG00000005315		-	2.374	1.247330588	0.000829217	0.034606163	yes	up	2.5	4.3	5.72	4.12	2.94	1.47	1.71	2.46	4.24	2.61	3.916	2.498
ENSBTAG00000015596	SLCO2B1	solute carrier organic anion transporter family member 2B1 [Source:VGNC Symbol;Acc:VGNC:34952]	0.489	-1.031839506	0.000849459	0.035349649	yes	down	3.97	11.09	14.31	13.99	14.28	37.43	29.43	43.73	31.3	20.22	11.528	32.422
ENSBTAG00000043546	ND6	NADH dehydrogenase subunit 6 [Source:NCBI gene (formerly Entrezgene);Acc:3283888]	3.892	1.960511325	0.00087216	0.036088118	yes	up	21189.19	25016.18	3631.26	6209.58	6289.86	1450.8	7047.75	2454.55	6534.27	8326.7	12467.214	5162.814
ENSBTAG00000020854	BCL6B	BCL6B transcription repressor [Source:VGNC Symbol;Acc:VGNC:57982]	2.408	1.267778601	0.0008772	0.03610162	yes	up	2.31	0.88	1.78	1.35	1.14	0.45	0.68	1.18	1.3	1.21	1.492	0.964
ENSBTAG00000024492		-	0.167	-2.584182082	0.000881156	0.03610162	yes	down	0	0.02	0.04	0	0.03	0.12	0.18	0.17	0.25	0.08	0.018	0.16
ENSBTAG00000006881	SLC35B1	solute carrier family 35 member B1 [Source:VGNC Symbol;Acc:VGNC:34823]	2.483	1.312321488	0.000892414	0.036409004	yes	up	39.04	13.18	44.06	41.29	39.47	17.35	14.47	39.71	16.42	16.18	35.408	20.826
ENSBTAG00000004905	KRT19	keratin 19 [Source:VGNC Symbol;Acc:VGNC:30720]	0.259	-1.949943117	0.000898289	0.036546327	yes	down	1.05	3.33	2.39	3.5	2.16	5.25	9.4	1.56	36.74	18.58	2.486	14.306
ENSBTAG00000018669	PLB1	phospholipase B1 [Source:VGNC Symbol;Acc:VGNC:32977]	9.559	3.256868165	0.000906548	0.036677419	yes	up	0.72	0.49	0.02	0.13	0.08	0.03	0.05	0	0.09	0.09	0.288	0.052
ENSBTAG00000016399	AKAP4	A-kinase anchoring protein 4 [Source:VGNC Symbol;Acc:VGNC:25785]	2.977	1.574050031	0.000911948	0.03679368	yes	up	0.61	4.39	2.62	1.13	1.75	1.03	0.77	0.7	1.09	0.71	2.1	0.86
ENSBTAG00000046597	GPRIN2	G protein regulated inducer of neurite outgrowth 2 [Source:VGNC Symbol;Acc:VGNC:29610]	0.156	-2.678480369	0.000916687	0.03685817	yes	down	0	0	0.03	0.32	0.26	1.41	1.08	0.33	1.57	0.89	0.122	1.056
ENSBTAG00000003152	IFI27	putative ISG12(a) protein [Source:NCBI gene (formerly Entrezgene);Acc:507138]	0.201	-2.31694704	0.000918607	0.03685817	yes	down	479.41	52.83	305.77	370.93	364	2950.32	2807.61	1000.99	5090.23	96.99	314.588	2389.228
ENSBTAG00000012640	S100A8	S100 calcium binding protein A8 [Source:VGNC Symbol;Acc:VGNC:34246]	4.567	2.191202471	0.000943045	0.037631373	yes	up	6.56	0.36	25.32	18.95	18.33	1.36	8.33	4.44	5.04	2.65	13.904	4.364
ENSBTAG00000020980	CAT	catalase [Source:VGNC Symbol;Acc:VGNC:26792]	0.488	-1.034565945	0.000956312	0.038056508	yes	down	292.86	1022.43	937.94	851.14	846.05	1958.57	2649.19	1289.33	2706.56	2969.45	790.084	2314.62
ENSBTAG00000004208	PLEKHG6	pleckstrin homology and RhoGEF domain containing G6 [Source:VGNC Symbol;Acc:VGNC:33019]	2.767	1.468253223	0.00096518	0.038304756	yes	up	9.22	25.72	6.21	6.06	6.66	5.96	7.23	4.33	7.09	4.09	10.774	5.74
ENSBTAG00000005454	FUT10	fucosyltransferase 10 [Source:VGNC Symbol;Acc:VGNC:29148]	2.949	1.560294516	0.000973003	0.0385103	yes	up	0.31	0.8	0.64	1.2	0.67	0.27	0.29	0.36	0.42	0.42	0.724	0.352
ENSBTAG00000015781	TRMT13	tRNA methyltransferase 13 homolog [Source:VGNC Symbol;Acc:VGNC:36370]	0.302	-1.725221072	0.000976945	0.038561523	yes	down	2.32	3.82	4.01	3.5	3.77	4.3	28.72	3.02	33.71	15.17	3.484	16.984
ENSBTAG00000050225	U1	U1 spliceosomal RNA [Source:RFAM;Acc:RF00003]	26.931	4.751221381	0.000983035	0.038640702	yes	up	56.92	0	50.72	37.24	171.65	15.63	0	0	0	0	63.306	3.126
ENSBTAG00000016878	WDR59	WD repeat domain 59 [Source:VGNC Symbol;Acc:VGNC:36907]	0.408	-1.292779023	0.000984257	0.038640702	yes	down	0.7	0.64	1.07	1.05	1.91	1.43	3.55	2.14	7.65	4.35	1.074	3.824
ENSBTAG00000016398	DNAJC22	DnaJ heat shock protein family (Hsp40) member C22 [Source:NCBI gene (formerly Entrezgene);Acc:515215]	0.375	-1.416086562	0.001002508	0.03904152	yes	down	3.57	6.09	3.17	3.61	3.7	16.93	7.85	33.35	10.01	6.97	4.028	15.022
ENSBTAG00000014149	LCN2	lipocalin 2 [Source:VGNC Symbol;Acc:VGNC:30814]	4.302	2.105115653	0.001007948	0.039050108	yes	up	19.64	9.77	189.16	165.95	160.78	42.26	28.71	51.58	11.1	30.59	109.06	32.848
ENSBTAG00000000560		-	4.118	2.041866596	0.001009903	0.039050108	yes	up	22.83	3.29	7.4	5.28	5.01	1.13	6.02	1.59	4.14	4.63	8.762	3.502
ENSBTAG00000023144	PTPRC	protein tyrosine phosphatase receptor type C [Source:VGNC Symbol;Acc:VGNC:33546]	0.49	-1.028322925	0.001028759	0.039563406	yes	down	1.64	1.65	3.1	2.89	2.16	3.87	5.16	4.53	12.37	8.18	2.288	6.822
ENSBTAG00000011847	ASPN	asporin [Source:VGNC Symbol;Acc:VGNC:26222]	0.404	-1.308797516	0.001029491	0.039563406	yes	down	2.37	5.11	5.96	5.63	4.23	12.86	13.53	6.82	13.49	33.65	4.66	16.07
ENSBTAG00000018295	SEC23B	SEC23 homolog B, COPII coat complex component [Source:VGNC Symbol;Acc:VGNC:34411]	2.105	1.073585254	0.001035441	0.039675781	yes	up	10.46	4.5	14.91	13.49	14.71	7.68	5.4	12.65	8.55	6.39	11.614	8.134
ENSBTAG00000030164	RPL38	ribosomal protein L38 [Source:VGNC Symbol;Acc:VGNC:107276]	2.01	1.007105912	0.001037863	0.039675781	yes	up	4962.84	2698.44	5414.21	3858.05	3923.57	2302.47	4717.11	2893.72	3509.38	3771.18	4171.422	3438.772
ENSBTAG00000042963		-	5.828	2.542978437	0.001041549	0.039712473	yes	up	68.47	41.81	5.56	11.73	12.25	1.17	16.7	1.25	13.74	7.83	27.964	8.138
ENSBTAG00000006757	CA11	carbonic anhydrase 11 [Source:VGNC Symbol;Acc:VGNC:26649]	0.14	-2.833942011	0.001048772	0.039814981	yes	down	0.03	0.03	0.08	0	0.21	0.18	1.09	0.5	0.49	0.98	0.07	0.648
ENSBTAG00000054808	MT1A	metallothionein-1A [Source:NCBI gene (formerly Entrezgene);Acc:404071]	2.187	1.128994868	0.001052347	0.039814981	yes	up	393.94	505.68	1222.83	1078.17	1094.36	574.86	597.75	513.44	297.36	691.19	858.996	534.92
ENSBTAG00000017123	ZNF354B	zinc finger protein 354B [Source:HGNC Symbol;Acc:HGNC:17197]	0.342	-1.548336321	0.001065092	0.040112547	yes	down	0.31	0.81	0.98	0.83	0.84	0.93	4.16	0.92	8.33	3.42	0.754	3.552
ENSBTAG00000007719	MFSD6	major facilitator superfamily domain containing 6 [Source:VGNC Symbol;Acc:VGNC:31441]	0.345	-1.53426094	0.001065812	0.040112547	yes	down	0.81	0.66	0.59	0.45	0.64	0.77	4.4	1.94	4.93	1.88	0.63	2.784
ENSBTAG00000045012	U6	U6 spliceosomal RNA [Source:RFAM;Acc:RF00026]	7.743	2.952876199	0.001090155	0.040713097	yes	up	1.08	6.23	0.2	0.53	0.54	0.09	0.8	0.05	0.44	0.28	1.716	0.332
ENSBTAG00000006546	GSTA2	glutathione S-transferase alpha 2 [Source:NCBI gene (formerly Entrezgene);Acc:281805]	0.412	-1.278053395	0.001092993	0.040714695	yes	down	87.68	302.28	104.01	100.16	103.42	892.08	505.67	286.1	359.27	488.16	139.51	506.256
ENSBTAG00000031476	DLL1	delta like canonical Notch ligand 1 [Source:VGNC Symbol;Acc:VGNC:28094]	0.343	-1.545112046	0.001099589	0.040846826	yes	down	0.08	0.51	0.43	0.97	0.43	1.16	1.98	1.03	3.62	2.13	0.484	1.984
ENSBTAG00000031802	SPATA16	spermatosis associated 16 [Source:VGNC Symbol;Acc:VGNC:35175]	26.39	4.721927436	0.001117967	1	yes	up	0.11	0.03	0.11	0.13	0.08	0	0	0	0	0	0.092	0
ENSBTAG00000019712	ST14	ST14 transmembrane serine protease matriptase [Source:NCBI gene (formerly Entrezgene);Acc:767617]	0.406	-1.300429756	0.001125381	0.04149665	yes	down	0.1	0.18	0.27	0.28	0.31	0.56	0.44	0.67	1.46	0.56	0.228	0.738
ENSBTAG00000000460	SYTL2	synaptotagmin like 2 [Source:NCBI gene (formerly Entrezgene);Acc:614406]	0.323	-1.628572113	0.001133925	0.041706123	yes	down	0.08	0.43	0.38	0.27	0.47	0.46	2.1	0.57	2.3	2.21	0.326	1.528
ENSBTAG00000026885	ABCB11	ATP binding cassette subfamily B member 11 [Source:VGNC Symbol;Acc:VGNC:25463]	0.461	-1.117210922	0.001137171	0.041720156	yes	down	1.96	6.58	6.45	5.61	5.49	10.76	17.29	7.85	27.11	17.09	5.218	16.02
ENSBTAG00000002500	FBXL15	F-box and leucine rich repeat protein 15 [Source:VGNC Symbol;Acc:VGNC:54431]	0.493	-1.020337541	0.001166226	0.042571632	yes	down	2.26	8.56	6.04	9.14	9.68	17.02	25.65	18.14	18.32	21.01	7.136	20.028
ENSBTAG00000013081	PSPH	phosphoserine phosphatase [Source:VGNC Symbol;Acc:VGNC:33483]	3.038	1.602962936	0.001177977	0.042859914	yes	up	1.44	10.86	13.42	12.72	11.21	2.45	5.21	2.75	4.12	5.44	9.93	3.994
ENSBTAG00000005675	SLC44A4	solute carrier family 44 member 4 [Source:VGNC Symbol;Acc:VGNC:34878]	4.049	2.017657355	0.001180009	0.042859914	yes	up	0.07	0.27	1.04	0.99	1	0.19	0.19	0.11	0.44	0.23	0.674	0.232
ENSBTAG00000047865	SNORD107	small nucleolar RNA, C/D box 107 [Source:HGNC Symbol;Acc:HGNC:32771]	2.042	1.02974071	0.001183151	0.042867159	yes	up	3.64	3.37	3.68	3.18	4.5	1.45	3.19	3.15	3.68	2.04	3.674	2.702
ENSBTAG00000030282	ZBED8	zinc finger BED-type containing 8 [Source:VGNC Symbol;Acc:VGNC:37055]	0.333	-1.584889677	0.001243489	0.044719532	yes	down	0.23	0.29	0.23	0.18	0.32	0.51	1.11	0.38	2.26	1.38	0.25	1.128
ENSBTAG00000021637	POLR3C	RNA polymerase III subunit C [Source:VGNC Symbol;Acc:VGNC:33147]	2.988	1.578960004	0.001256195	0.045065236	yes	up	19.71	42.79	6.35	9.42	8.93	5.52	10.92	6.13	11.91	7.6	17.44	8.416
ENSBTAG00000009537	CLEC9A	C-type lectin domain containing 9A [Source:VGNC Symbol;Acc:VGNC:58367]	0.316	-1.66310703	0.001280926	0.045727163	yes	down	0.65	0.28	1.34	0.92	0.82	3.1	2.2	1.81	8.76	4.6	0.802	4.094
ENSBTAG00000043584	ATP6	ATP synthase F0 subunit 6 [Source:NCBI gene (formerly Entrezgene);Acc:3283882]	4.044	2.015674811	0.001294469	0.045985239	yes	up	85559.62	69811.21	12137.68	20649.48	20770.91	3601.68	16660.54	7598.04	29094.31	29458.6	41785.78	17282.634
ENSBTAG00000003140	CRYGS	crystallin gamma S [Source:VGNC Symbol;Acc:VGNC:27743]	3.715	1.893174581	0.00131034	0.046323057	yes	up	4.79	1.6	4.17	3.6	3.13	1.08	1.5	0.25	1.19	3.13	3.458	1.43
ENSBTAG00000020600	RHOD	ras homolog family member D [Source:VGNC Symbol;Acc:VGNC:33947]	2.347	1.230894736	0.001319331	0.046344156	yes	up	1.03	1.21	1.62	1.83	3.1	0.74	1.2	1.08	1.04	1.29	1.758	1.07
ENSBTAG00000008809	PTBP2	polypyrimidine tract binding protein 2 [Source:VGNC Symbol;Acc:VGNC:55667]	0.296	-1.756677782	0.001321083	0.046344156	yes	down	1.46	1.54	2.71	1.3	2.49	2.5	14.11	1.59	13.32	9.93	1.9	8.29
ENSBTAG00000020602	IDO1	indoleamine 2,3-dioxygenase 1 [Source:VGNC Symbol;Acc:VGNC:30035]	0.308	-1.701248379	0.001325684	0.046344156	yes	down	4.58	0.73	2.2	3.66	3.09	5.77	13.94	4.56	36.1	10.8	2.852	14.234
ENSBTAG00000051586	ECE2	endothelin converting enzyme 2 [Source:NCBI gene (formerly Entrezgene);Acc:281134]	2.452	1.294105451	0.001349992	0.046835733	yes	up	19.55	4.16	11.03	12.17	12.05	6.38	5.51	10.32	8.41	6.44	11.792	7.412
ENSBTAG00000003166	AXL	AXL receptor tyrosine kinase [Source:VGNC Symbol;Acc:VGNC:26366]	0.396	-1.334873251	0.001350567	0.046835733	yes	down	4.21	4.45	5.53	7.33	3.82	4.45	11.25	3.68	22.98	12.9	5.068	11.052
ENSBTAG00000016139	TMEM120A	transmembrane protein 120A [Source:VGNC Symbol;Acc:VGNC:35956]	2.478	1.308987313	0.001363129	0.047159098	yes	up	24.86	64.51	18.68	20.74	20.51	16.41	14.48	29.61	12.52	11.32	29.86	16.868
ENSBTAG00000003632	CYP39A1	cytochrome P450, family 39, subfamily A, polypeptide 1 [Source:NCBI gene (formerly Entrezgene);Acc:511195]	0.462	-1.113366386	0.00137493	0.047384856	yes	down	1.01	62.55	9	10.99	10.97	24.18	34.93	26.15	23.38	57.27	18.904	33.182
ENSBTAG00000011529	ATR	ATR serine/threonine kinase [Source:VGNC Symbol;Acc:VGNC:26334]	0.392	-1.351295469	0.001377523	0.047384856	yes	down	1.74	1.98	3.15	2.86	2.28	2.96	12.19	2.99	14.15	7.18	2.402	7.894
ENSBTAG00000015380	SLC16A4	solute carrier family 16 member 4 [Source:VGNC Symbol;Acc:VGNC:34690]	0.237	-2.078991497	0.001384564	0.047384856	yes	down	0.51	0.13	0.9	0.61	1.01	0.68	5.57	0.94	8.09	4.55	0.632	3.966
ENSBTAG00000005408	CLK1	CDC like kinase 1 [Source:VGNC Symbol;Acc:VGNC:27448]	0.321	-1.637687938	0.001385922	0.047384856	yes	down	13.27	11.96	25.83	20.55	22.34	15.51	126.68	20.73	151.1	99.51	18.79	82.706
ENSBTAG00000049368		-	4.44	2.150635975	0.001389361	0.047391199	yes	up	0.48	1.18	0.41	0.51	0.52	0.05	0.19	0.16	0.45	0.2	0.62	0.21
ENSBTAG00000019341	NSRP1	nuclear speckle splicing regulatory protein 1 [Source:VGNC Symbol;Acc:VGNC:32284]	0.471	-1.086498603	0.001396033	0.04750751	yes	down	0.76	1.7	1.11	1.32	0.86	2.09	3.56	2.42	6.66	3.28	1.15	3.602
ENSBTAG00000017561	HHIPL2	HHIP like 2 [Source:VGNC Symbol;Acc:VGNC:29842]	0.254	-1.979099141	0.001413958	0.047893707	yes	down	0.19	1.81	0.09	0.27	0.55	3.96	2.99	2.7	4.13	3.41	0.582	3.438
ENSBTAG00000000933	CCDC183	coiled-coil domain containing 183 [Source:VGNC Symbol;Acc:VGNC:26878]	8.765	3.131676249	0.001447576	0.048805442	yes	up	1.88	4.56	0.17	0.38	0.44	0.35	0.27	0.06	0	0.72	1.486	0.28
ENSBTAG00000012261	RAB19	RAB19, member RAS onco family [Source:VGNC Symbol;Acc:VGNC:33625]	0.163	-2.618929267	0.001458486	0.048834148	yes	down	0	0	0.08	0.03	0.08	0.21	0.27	0.31	0.43	0.37	0.038	0.318
ENSBTAG00000050091	GCNT4	glucosaminyl (N-acetyl) transferase 4 [Source:HGNC Symbol;Acc:HGNC:17973]	0.361	-1.470574065	0.00146304	0.04887426	yes	down	0.1	0.24	0.18	0.14	0.11	0.47	0.82	0.24	1.04	0.53	0.154	0.62
ENSBTAG00000046699	STAT4	signal transducer and activator of transcription 4 [Source:VGNC Symbol;Acc:VGNC:106954]	0.404	-1.30607592	0.001477182	0.049233774	yes	down	0.61	0.61	0.73	0.37	0.64	3.53	3.62	1.32	3.92	1.88	0.592	2.854
ENSBTAG00000004517	TARBP1	TAR (HIV-1) RNA binding protein 1 [Source:HGNC Symbol;Acc:HGNC:11568]	0.382	-1.388646217	0.001484824	0.049293371	yes	down	0.9	1.82	1.29	1.52	0.95	1.98	5.05	1.94	11.33	5.06	1.296	5.072
ENSBTAG00000018416	CCDC42	coiled-coil domain containing 42 [Source:VGNC Symbol;Acc:VGNC:26896]	0.483	-1.049958601	0.001488841	0.049293371	yes	down	5.79	16.28	17.97	13.48	10.71	44.16	58.71	28.97	68.21	34.78	12.846	46.966
ENSBTAG00000017212	HYPK	huntingtin interacting protein K [Source:VGNC Symbol;Acc:VGNC:30015]	2.207	1.142072119	0.001501256	0.049293371	yes	up	319.65	108.11	190.06	171.49	163.5	96.3	155.64	114.44	185.86	165.3	190.562	143.508
ENSBTAG00000006679	MITF	melanocyte inducing transcription factor [Source:VGNC Symbol;Acc:VGNC:31487]	4.796	2.261957052	0.001502354	0.049293371	yes	up	0.69	3.02	0.34	0.44	0.36	0.15	0.3	0.51	0.15	0.44	0.97	0.31
ENSBTAG00000012409	POSTN	periostin [Source:VGNC Symbol;Acc:VGNC:33171]	0.491	-1.02617699	0.001505276	0.049293371	yes	down	2.46	4.55	9.07	8.77	7.44	13.49	12.6	14.52	21.48	27.57	6.458	17.932
ENSBTAG00000034442	LNP1	leukemia NUP98 fusion partner 1 [Source:NCBI gene (formerly Entrezgene);Acc:507217]	2.034	1.02420595	0.001506631	0.049293371	yes	up	2.61	3.75	8.01	7.58	7.58	3.07	3.66	6.35	3.55	3.05	5.906	3.936
ENSBTAG00000007554	IFI6	interferon alpha inducible protein 6 [Source:VGNC Symbol;Acc:VGNC:30047]	0.214	-2.226136631	0.001508099	0.049293371	yes	down	358.81	36.84	357.12	588.13	602.09	3085.23	3014.06	1510.3	6015.16	142.86	388.598	2753.522
ENSBTAG00000006208	ADCY7	adenylate cyclase 7 [Source:VGNC Symbol;Acc:VGNC:25648]	0.404	-1.309065118	0.001510036	0.049293371	yes	down	0.3	0.67	1.15	0.97	0.91	1.38	2.28	1.27	5.26	3.38	0.8	2.714
ENSBTAG00000018851	MYCBP2	MYC binding protein 2 [Source:VGNC Symbol;Acc:VGNC:31785]	0.492	-1.023644209	0.001513331	0.049293371	yes	down	1.89	2.32	1.75	1.66	2	2.89	7.65	3.6	10.66	4.49	1.924	5.858
ENSBTAG00000023659	MT2A	metallothionein 2A [Source:NCBI gene (formerly Entrezgene);Acc:404070]	2.264	1.178681716	0.001516198	0.049293371	yes	up	1440.25	1285.95	3526.15	3083.13	3155.6	1409.01	1422.2	1291.75	986.06	2874.42	2498.216	1596.688
ENSBTAG00000007110	RCOR3	REST corepressor 3 [Source:VGNC Symbol;Acc:VGNC:33836]	0.353	-1.500466545	0.001529921	0.04951844	yes	down	0.62	1.69	1.54	1.76	1.33	1.81	7.67	1.7	10.22	6.26	1.388	5.532
ENSBTAG00000054461		-	0.396	-1.336235663	0.001550058	0.049857171	yes	down	0.37	1.17	0.67	0.59	0.59	1.88	1.96	0.94	4.01	3.69	0.678	2.496
ENSBTAG00000050544		-	0.148	-2.752915602	0.001557543	0.049968318	yes	down	0.17	0.1	0.02	0.13	0.02	0.14	0.56	0.12	3.14	0.93	0.088	0.978
ENSBTAG00000020015	DFFB	DNA fragmentation factor subunit beta [Source:VGNC Symbol;Acc:VGNC:28018]	0.334	-1.581231665	0.001591596	0.05083825	yes	down	0.51	0.7	1.28	0.57	0.85	1.07	4.17	1.05	7.97	3.43	0.782	3.538
ENSBTAG00000004240	TMPO	thymopoietin [Source:VGNC Symbol;Acc:VGNC:36138]	0.41	-1.286492949	0.001593679	0.05083825	yes	down	0.89	6.01	2.63	2.07	2.67	7.18	8.24	5.84	9.98	12.96	2.854	8.84
ENSBTAG00000017318	TMEM178A	transmembrane protein 178A [Source:VGNC Symbol;Acc:VGNC:36003]	6.974	2.801948758	0.001601262	0.05083825	yes	up	0	1.13	0.69	0.91	0.53	0	0.12	0.1	0.12	0.31	0.652	0.13
ENSBTAG00000053003	GPX4	glutathione peroxidase 4 [Source:VGNC Symbol;Acc:VGNC:106759]	2.353	1.234366923	0.001605889	0.050847324	yes	up	425.76	92.09	292.99	304.26	312.5	128.81	198.55	181.51	166.02	243.76	285.52	183.73
ENSBTAG00000032057		-	0.028	-5.158014932	0.001651264	0.051573513	yes	down	0	0	0	0.57	0	16.79	15.69	11.79	0	0	0.114	8.854
ENSBTAG00000008915	SF3B1	splicing factor 3b subunit 1 [Source:VGNC Symbol;Acc:VGNC:34509]	0.416	-1.265766953	0.00165273	0.051573513	yes	down	9.95	34.13	11.33	9.98	10.29	11.44	43.16	14.85	70.26	34.8	15.136	34.902
ENSBTAG00000020761	USP33	ubiquitin specific peptidase 33 [Source:VGNC Symbol;Acc:VGNC:36723]	0.381	-1.393585245	0.00165361	0.051573513	yes	down	0.56	1.2	1.28	1.28	0.9	1.27	5.75	1.49	7.32	3.97	1.044	3.96
ENSBTAG00000039601	SAP25	Sin3A associated protein 25 [Source:VGNC Symbol;Acc:VGNC:54479]	12.205	3.609424517	0.001692397	0.052430123	yes	up	3.25	2.87	0.09	0.46	0.19	0.27	0	0	0.67	0.1	1.372	0.208
ENSBTAG00000009846	MTHFD1L	methylenetetrahydrofolate dehydrogenase (NADP+ dependent) 1 like [Source:VGNC Symbol;Acc:VGNC:53798]	0.308	-1.697891164	0.001695475	0.052430123	yes	down	0.37	0.3	0.58	0.51	0.42	4.23	2.63	1.22	0.63	0.84	0.436	1.91
ENSBTAG00000050985		-	34.804	5.121169266	0.001721621	0.053125884	yes	up	0	7.46	0.08	0.51	0.04	0	0	0	0	0.33	1.618	0.066
ENSBTAG00000021872	RASGRP1	RAS guanyl releasing protein 1 [Source:VGNC Symbol;Acc:VGNC:33747]	0.134	-2.904297165	0.001731374	0.053313887	yes	down	0.03	0	0	0.02	0.03	0.24	0.08	0.2	0.24	0.16	0.016	0.184
ENSBTAG00000015214	CA3	carbonic anhydrase 3 [Source:VGNC Symbol;Acc:VGNC:26653]	0.227	-2.141944434	0.001763608	0.054073289	yes	down	2.63	119.2	20.76	19.74	21.03	334.67	241.78	60.06	321.63	164.31	36.672	224.49
ENSBTAG00000043570		-	4.53	2.179587428	0.001764239	0.054073289	yes	up	5373.91	2884.96	301.74	999.06	1022.67	173.15	1058.92	321.04	1168.6	1212.12	2116.468	786.766
ENSBTAG00000012745	PPAN	peter pan homolog (Drosophila) [Source:NCBI gene (formerly Entrezgene);Acc:522370]	2.193	1.132580009	0.001786314	0.054430254	yes	up	24.37	13.75	9.68	12.08	13.16	6.45	11.48	9.67	14.57	9.99	14.608	10.432
ENSBTAG00000018289	TMEM150A	transmembrane protein 150A [Source:VGNC Symbol;Acc:VGNC:35980]	2.515	1.330404598	0.001798656	0.054691924	yes	up	2.42	1.12	3.84	4.46	3.94	2.02	0.71	2.94	1.95	1.48	3.156	1.82
ENSBTAG00000005869	SENP6	SUMO specific peptidase 6 [Source:VGNC Symbol;Acc:VGNC:52824]	0.489	-1.030689083	0.001814041	0.055044813	yes	down	2.51	3.89	3.83	3.06	3.8	4.95	13.66	5.87	17.68	9.94	3.418	10.42
ENSBTAG00000052023		-	0.111	-3.167923464	0.001837148	0.055341731	yes	down	0	0.93	3.18	3.49	4.48	21.09	33.74	4.64	62.73	26.08	2.416	29.656
ENSBTAG00000015251		-	0.357	-1.484038041	0.001838227	0.055341731	yes	down	0.48	1.69	0.81	0.9	1.01	0.67	3.9	1.13	4.57	2.44	0.978	2.542
ENSBTAG00000022927	RAC3	Rac family small GTPase 3 [Source:VGNC Symbol;Acc:VGNC:55865]	4.717	2.237888472	0.001849665	0.055535003	yes	up	18.11	68.78	3.77	6.03	7.24	6.58	11.41	4.46	10.21	7.32	20.786	7.996
ENSBTAG00000010253	SYTL1	synaptotagmin like 1 [Source:VGNC Symbol;Acc:VGNC:35546]	0.328	-1.60840871	0.001853073	0.055535003	yes	down	0.03	0.13	0.44	0.54	0.68	1.6	1.95	1.68	1.92	1.5	0.364	1.73
ENSBTAG00000008571	CUX2	cut like homeobox 2 [Source:VGNC Symbol;Acc:VGNC:27840]	4.468	2.159577116	0.001870349	0.05593765	yes	up	0.32	0.46	1.93	2.09	2.11	0.29	0.59	0.02	0.22	0.9	1.382	0.404
ENSBTAG00000010458		-	0.379	-1.401223529	0.00188558	0.056277604	yes	down	0.6	0.29	0.89	0.43	0.72	1.16	1.93	1.72	4.7	1.8	0.586	2.262
ENSBTAG00000007963	KIDINS220	kinase D interacting substrate 220 [Source:VGNC Symbol;Acc:VGNC:30579]	0.495	-1.01584943	0.001891933	0.056296598	yes	down	0.57	0.96	2.84	2.23	2.27	3.5	5.01	4.61	6.84	5.14	1.774	5.02
ENSBTAG00000053424		-	0.032	-4.960996208	0.001894919	0.056296598	yes	down	0	0	0	0	0	0.05	0.23	0.03	0.98	0.03	0	0.264
ENSBTAG00000019617	PTPN22	protein tyrosine phosphatase non-receptor type 22 [Source:VGNC Symbol;Acc:VGNC:33536]	0.213	-2.228987903	0.001898393	0.056296598	yes	down	0.2	0	0.24	0.19	0.09	1.45	0.98	0.28	2.06	1.54	0.144	1.262
ENSBTAG00000008661	C15H11orf52	chromosome 15 C11orf52 homolog [Source:VGNC Symbol;Acc:VGNC:52631]	2.142	1.098881164	0.001918439	0.056677618	yes	up	11.68	4.83	20.54	17.21	16.74	10.56	7.69	11.41	10.65	7.17	14.2	9.496
ENSBTAG00000010344	SLC16A14	solute carrier family 16 member 14 [Source:VGNC Symbol;Acc:VGNC:34688]	33.782	5.078198977	0.001940125	1	yes	up	0	0.53	0.15	0.07	0.11	0	0	0	0	0	0.172	0
ENSBTAG00000052514		-	0.257	-1.962298958	0.001944224	0.057236891	yes	down	0.02	0.22	0.14	0.2	0.09	0.19	0.41	0.45	1.05	1.58	0.134	0.736
ENSBTAG00000017872	ZNF304	zinc finger protein 304 [Source:VGNC Symbol;Acc:VGNC:52852]	0.383	-1.384579782	0.00197229	0.057916137	yes	down	1.19	0.83	0.75	0.87	0.58	1.82	4.68	1.62	6.87	2.03	0.844	3.404
ENSBTAG00000012082	TNFRSF12A	TNF receptor superfamily member 12A [Source:VGNC Symbol;Acc:VGNC:36162]	2.461	1.299060587	0.001980994	0.0579697	yes	up	10.39	7.81	7.53	7.39	8.84	3.72	3.02	11.97	4.67	2.63	8.392	5.202
ENSBTAG00000016555	TRPT1	tRNA phosphotransferase 1 [Source:VGNC Symbol;Acc:VGNC:36396]	2.227	1.155172715	0.002015457	0.058607099	yes	up	23.17	18.98	11.29	11.29	11.71	6.86	11.28	8.65	10.88	12.06	15.288	9.946
ENSBTAG00000019928	AQP11	aquaporin 11 [Source:VGNC Symbol;Acc:VGNC:26045]	0.442	-1.17811512	0.002020762	0.058607099	yes	down	0.35	2.08	1.88	1.89	2.11	5.62	4.42	8.64	4.28	2.76	1.662	5.144
ENSBTAG00000016190	ZNF394	zinc finger protein 394 [Source:NCBI gene (formerly Entrezgene);Acc:522836]	2.436	1.284704255	0.002024726	0.058607099	yes	up	12.33	21.9	5.76	6.11	6.92	2.41	6.19	4.52	8.13	5.39	10.604	5.328
ENSBTAG00000052382	H2BC4	H2B clustered histone 4 [Source:VGNC Symbol;Acc:VGNC:83556]	2.066	1.046574641	0.002055993	0.059298082	yes	up	8.41	6.21	12.15	10.45	8.92	5.58	4.66	13.32	9.61	4.83	9.228	7.6
ENSBTAG00000054363		-	3.683	1.881068766	0.002065432	0.059351112	yes	up	18.01	5.33	3.37	3.1	4.17	1.66	3.64	5.18	6.1	1.64	6.796	3.644
ENSBTAG00000051698		-	0.454	-1.139329194	0.002129835	0.060945084	yes	down	4.04	4.3	10.34	9.74	10.09	50.99	15.54	13.48	11.07	17.25	7.702	21.666
ENSBTAG00000003014	TRPV2	transient receptor potential cation channel subfamily V member 2 [Source:VGNC Symbol;Acc:VGNC:36398]	0.479	-1.061695238	0.002147539	0.061211174	yes	down	0.4	0.55	0.93	0.61	0.76	1.82	1.61	1.69	3.63	1.1	0.65	1.97
ENSBTAG00000053645	CYP3A5	cytochrome P450, family 3, subfamily A, polypeptide 5 [Source:NCBI gene (formerly Entrezgene);Acc:526682]	0.484	-1.048313922	0.002161836	0.061485261	yes	down	284.62	169.27	170.45	178.1	170.79	897.91	686.28	795.08	503.96	441.12	194.646	664.87
ENSBTAG00000005002	GALE	UDP-galactose-4-epimerase [Source:VGNC Symbol;Acc:VGNC:29218]	2.341	1.227081736	0.002165598	0.061485261	yes	up	57.92	45.84	23.63	25.81	26.74	17.36	24.37	27.14	40.5	17.57	35.988	25.388
ENSBTAG00000002603	PRPF39	pre-mRNA processing factor 39 [Source:VGNC Symbol;Acc:VGNC:33377]	0.326	-1.615048081	0.002189051	0.06197843	yes	down	2.39	2.96	2.95	2.47	2.75	2.27	16.83	2.56	29.07	11.35	2.704	12.416
ENSBTAG00000031696	ANKRD44	ankyrin repeat domain 44 [Source:VGNC Symbol;Acc:VGNC:55324]	0.454	-1.139934394	0.002192024	0.06197843	yes	down	0.53	0.5	1.46	1.15	1.24	1.88	2.84	1.68	4.65	4.17	0.976	3.044
ENSBTAG00000002737	WFIKKN1	WAP, follistatin/kazal, immunoglobulin, kunitz and netrin domain containing 1 [Source:VGNC Symbol;Acc:VGNC:36935]	4.686	2.228466719	0.002226376	0.062600721	yes	up	0.68	0.97	0.3	0.93	0.26	0.03	0.04	0.12	0.51	0.36	0.628	0.212
ENSBTAG00000001019	GDF10	growth differentiation factor 10 [Source:VGNC Symbol;Acc:VGNC:29299]	0.258	-1.954934069	0.00224566	0.063021277	yes	down	0	0.08	0.1	0.12	0.12	0.42	0.14	0.36	0.67	0.74	0.084	0.466
ENSBTAG00000050289		-	11.481	3.521231534	0.002276521	0.06352018	yes	up	1.33	6.54	0	0.41	0.18	0	0.31	0.17	0.67	0.1	1.692	0.25
ENSBTAG00000025219		-	0.361	-1.471920455	0.002352919	0.0652767	yes	down	0.09	0.09	0.18	0.09	0.12	0.39	0.27	0.33	1.06	0.28	0.114	0.466
ENSBTAG00000048155	FCN1	ficolin 1 [Source:NCBI gene (formerly Entrezgene);Acc:497016]	2.386	1.254869705	0.002362732	0.065300161	yes	up	6.3	2.92	3.08	3.91	3.7	2.17	2.17	5.19	2.49	1.77	3.982	2.758
ENSBTAG00000038240		-	39.591	5.307106479	0.002385406	0.065553648	yes	up	0	1.06	0.77	0	0.05	0	0	0	0.05	0	0.376	0.01
ENSBTAG00000030744	NFYB	nuclear transcription factor Y subunit beta [Source:VGNC Symbol;Acc:VGNC:32056]	0.339	-1.55918876	0.002407969	0.065824592	yes	down	4.22	6.09	10.67	8.86	6.7	8.44	35.41	6.39	82.3	28.79	7.308	32.266
ENSBTAG00000046193		-	0.207	-2.268878285	0.00241205	0.065824592	yes	down	0.1	0.12	0.16	0.03	0.21	0.22	0.39	0.29	2.08	1.53	0.124	0.902
ENSBTAG00000020619	PKD1	polycystin 1, transient receptor potential channel interacting [Source:VGNC Symbol;Acc:VGNC:32933]	0.308	-1.700291892	0.002413342	0.065824592	yes	down	0	0.41	0.25	0.33	0.46	0.88	0.64	0.8	1.7	1.09	0.29	1.022
ENSBTAG00000018539	KLK1	kallikrein 1 [Source:VGNC Symbol;Acc:VGNC:57049]	2.309	1.207552585	0.002435557	0.066063565	yes	up	1.6	3.5	6.19	7.35	8.03	3.97	1.83	6.91	2.42	3.11	5.334	3.648
ENSBTAG00000000446	ATP11A	ATPase phospholipid transporting 11A [Source:VGNC Symbol;Acc:VGNC:26274]	0.496	-1.012864633	0.002445639	0.066063565	yes	down	0.44	1.79	1.86	2.38	2.13	3.48	5.04	4.12	7.52	4	1.72	4.832
ENSBTAG00000001879	PER2	period circadian regulator 2 [Source:VGNC Symbol;Acc:VGNC:106859]	0.414	-1.270984389	0.002450296	0.066063565	yes	down	1.28	2.24	3.64	1.63	4.47	11.71	20.52	4.66	5.43	10.15	2.652	10.494
ENSBTAG00000020551	ABCD1	ATP binding cassette subfamily D member 1 [Source:VGNC Symbol;Acc:VGNC:25477]	0.475	-1.073713835	0.002459962	0.066105796	yes	down	0.22	0.54	1.09	0.9	1.25	2.76	1.85	1.91	3.01	1.98	0.8	2.302
ENSBTAG00000000336		-	0.238	-2.071117815	0.002469614	0.06624295	yes	down	0.59	1.63	0.16	0.42	0.57	0.92	6.7	0.72	9.43	3.32	0.674	4.218
ENSBTAG00000008339	DHX8	DEAH-box helicase 8 [Source:VGNC Symbol;Acc:VGNC:28059]	0.424	-1.239532011	0.00248122	0.066264469	yes	down	2.21	2.65	4.56	4.48	4.04	5.34	18.39	4.18	20.93	11.82	3.588	12.132
ENSBTAG00000012067	EPG5	ectopic P-granules autophagy [Source:VGNC Symbol;Acc:VGNC:28531]	0.376	-1.409762266	0.002484347	0.066264469	yes	down	0.04	0.04	0.04	0.05	0.05	0.16	0.09	0.21	0.15	0.2	0.044	0.162
ENSBTAG00000000565	RFX7	regulatory factor X7 [Source:VGNC Symbol;Acc:VGNC:33899]	0.325	-1.622714007	0.002488405	0.066264469	yes	down	0.32	0.12	0.59	0.59	0.5	0.57	2.49	0.51	3.84	2.14	0.424	1.91
ENSBTAG00000051871		-	0.432	-1.211961629	0.002488614	0.066264469	yes	down	0.28	0.4	1.15	1.09	0.82	2.49	1.7	3.05	3.12	2.25	0.748	2.522
ENSBTAG00000007206	STRIP2	striatin interacting protein 2 [Source:VGNC Symbol;Acc:VGNC:35423]	2.512	1.329098277	0.002504615	0.066380548	yes	up	7.09	2.06	3.37	3.13	4.81	1.16	1.27	4.51	1.24	1.49	4.092	1.934
ENSBTAG00000002227	LRIG3	leucine rich repeats and immunoglobulin like domains 3 [Source:VGNC Symbol;Acc:VGNC:30984]	0.209	-2.255588394	0.002518348	0.066380548	yes	down	0.02	0	0.1	0.07	0.14	0.23	0.51	0.07	0.87	0.57	0.066	0.45
ENSBTAG00000017074	ANO8	anoctamin 8 [Source:VGNC Symbol;Acc:VGNC:25956]	0.376	-1.413105056	0.002524993	0.066383627	yes	down	0.05	0.11	0.26	0.35	0.33	0.8	0.35	0.87	1.18	0.87	0.22	0.814
ENSBTAG00000016274	CCDC38	coiled-coil domain containing 38 [Source:VGNC Symbol;Acc:VGNC:26894]	6.571	2.716064567	0.002542089	0.066592663	yes	up	11.08	10.19	1.2	1.4	1.17	0.3	2.22	1.91	0.38	0.84	5.008	1.13
ENSBTAG00000006777	TLCD1	TLC domain containing 1 [Source:VGNC Symbol;Acc:VGNC:35887]	2.332	1.221270799	0.002573638	0.067177499	yes	up	1.24	1.53	1.74	2.02	2.24	1.1	0.31	1.95	0.87	1.14	1.754	1.074
ENSBTAG00000051330	WC-7	WC1 isolate CH149 [Source:NCBI gene (formerly Entrezgene);Acc:751808]	0.193	-2.375407541	0.002611823	0.067940034	yes	down	0.1	0	0.1	0.14	0.1	0.17	0.73	0.38	0.82	0.6	0.088	0.54
ENSBTAG00000001007	SLC25A43	solute carrier family 25 member 43 [Source:VGNC Symbol;Acc:VGNC:34768]	2.05	1.035659702	0.002614338	0.067940034	yes	up	0.78	0.96	0.99	1.03	1.55	0.5	0.53	1.31	0.81	0.61	1.062	0.752
ENSBTAG00000003212	NNAT	neuronatin [Source:VGNC Symbol;Acc:VGNC:32142]	4.396	2.136241202	0.002638619	0.068261976	yes	up	22.51	31.03	367.56	347.28	348.48	119.79	119.48	42.94	26.64	18.7	223.372	65.51
ENSBTAG00000044214	bta-mir-2399	bta-mir-2399 [Source:miRBase;Acc:MI0011440]	12.842	3.682780933	0.002654018	0.068538597	yes	up	2.64	7.79	0	1.36	0.67	0	0.81	0.13	0	0.16	2.492	0.22
ENSBTAG00000018052	PTPRS	protein tyrosine phosphatase receptor type S [Source:VGNC Symbol;Acc:VGNC:33558]	0.491	-1.026328763	0.002659429	0.068556775	yes	down	0.4	1.04	1.12	1.31	1.95	2.16	3.27	1.67	4.2	4.04	1.164	3.068
ENSBTAG00000049726	SRRM5	serine/arginine repetitive matrix 5 [Source:VGNC Symbol;Acc:VGNC:106953]	7.133	2.834571029	0.00267532	0.068844594	yes	up	0.93	2.44	0	0.46	0.41	0.05	0.27	0.02	0.37	0.23	0.848	0.188
ENSBTAG00000015113	CITED4	Cbp/p300 interacting transactivator with Glu/Asp rich carboxy-terminal domain 4 [Source:VGNC Symbol;Acc:VGNC:27378]	2.514	1.330053569	0.002690935	0.06902545	yes	up	19.26	6.55	24.49	44.77	46.55	17.94	15.54	23.28	11.17	10.84	28.324	15.754
ENSBTAG00000012667	CAMK2G	calcium/calmodulin dependent protein kinase II gamma [Source:VGNC Symbol;Acc:VGNC:55982]	0.485	-1.044483671	0.002731145	0.069787933	yes	down	0.93	6.33	1.64	1.31	1.25	2.09	3.46	2.59	9.07	2.78	2.292	3.998
ENSBTAG00000013170	CTLA4	cytotoxic T-lymphocyte associated protein 4 [Source:VGNC Symbol;Acc:VGNC:27798]	0.05	-4.31697676	0.002738412	1	yes	down	0	0	0	0	0	0.14	0.21	0.03	0.21	0.24	0	0.166
ENSBTAG00000003665	NUP210	nucleoporin 210 [Source:VGNC Symbol;Acc:VGNC:32356]	0.496	-1.010835392	0.002744668	0.069888256	yes	down	4.09	7.99	10.61	10.44	11.23	12.44	17.95	11.17	42.02	22.05	8.872	21.126
ENSBTAG00000013340	BAX	BCL2 associated X, apoptosis regulator [Source:VGNC Symbol;Acc:VGNC:26428]	2.113	1.078963188	0.002790482	0.070930832	yes	up	40.71	13.2	61.62	49.96	44.94	22.55	31.1	25.42	42.6	27.28	42.086	29.79
ENSBTAG00000045946	VMO1	vitelline membrane outer layer 1 homolog [Source:VGNC Symbol;Acc:VGNC:36805]	6.101	2.609055089	0.002806936	0.070940602	yes	up	3.02	0.69	0.3	0.4	0.18	0.2	0.33	0.17	0.49	0.12	0.918	0.262
ENSBTAG00000052735		-	2.4	1.263262624	0.002807071	0.070940602	yes	up	2.92	4.51	1.19	2.15	2.67	1.22	1.83	2.44	1.59	1.41	2.688	1.698
ENSBTAG00000018436	UBE2J1	ubiquitin conjugating enzyme E2 J1 [Source:VGNC Symbol;Acc:VGNC:36585]	2.491	1.31649376	0.002810349	0.070940602	yes	up	4.48	1.28	4.36	4.32	3.32	0.95	1.42	4.76	1.52	1.92	3.552	2.114
ENSBTAG00000022571	AKR1C3	aldo-keto reductase family 1, member C3 (3-alpha hydroxysteroid dehydrogenase, type II) [Source:NCBI gene (formerly Entrezgene);Acc:617917]	0.432	-1.211391727	0.00282274	0.071007276	yes	down	110.19	283.96	101.05	100.77	99.5	336.06	368.51	360.35	538.65	834.63	139.094	487.64
ENSBTAG00000018054	FABP1	fatty acid binding protein 1 [Source:VGNC Symbol;Acc:VGNC:28695]	0.439	-1.189081344	0.002836538	0.071231343	yes	down	292.42	1141.68	2126.73	1458.08	1446.93	3870.94	5547.24	2614.08	6611.79	2559.54	1293.168	4240.718
ENSBTAG00000007619	PUSL1	pseudouridine synthase like 1 [Source:VGNC Symbol;Acc:VGNC:33578]	2.959	1.565268799	0.00284704	0.071249387	yes	up	9.77	4.66	1.45	1.77	2.19	2.06	1.42	2.49	2.05	1.65	3.968	1.934
ENSBTAG00000021636	GPR155	G protein-coupled receptor 155 [Source:VGNC Symbol;Acc:VGNC:29561]	0.471	-1.086742015	0.002861479	0.071365472	yes	down	0.18	0.41	0.49	0.74	0.52	1.93	1.3	1.47	1.24	0.91	0.468	1.37
ENSBTAG00000049496		-	0.18	-2.474778358	0.002879711	0.07169741	yes	down	0.08	2.47	0.85	1.02	1.11	22.95	2.58	12.31	0.6	1.67	1.106	8.022
ENSBTAG00000016588	PGAP6	post-glycosylphosphatidylinositol attachment to proteins 6 [Source:VGNC Symbol;Acc:VGNC:36123]	2.064	1.045475051	0.002898187	0.071801396	yes	up	7.82	22.8	7.84	9.59	8.91	6.4	8.85	6.1	12.48	5.88	11.392	7.942
ENSBTAG00000037526	FABP4	fatty acid binding protein 4, adipocyte [Source:NCBI gene (formerly Entrezgene);Acc:281759]	3.335	1.737669442	0.002907951	0.071801396	yes	up	0.4	1.07	4.25	3.98	2.52	0.79	0.55	0.81	1.85	1.3	2.444	1.06
ENSBTAG00000003840	GUCY1B1	guanylate cyclase 1 soluble subunit beta 1 [Source:VGNC Symbol;Acc:VGNC:29721]	0.423	-1.241303259	0.002918496	0.071801396	yes	down	1.05	1.86	2.01	1.46	1.68	2.26	5.59	1.84	8.57	7.85	1.612	5.222
ENSBTAG00000000010	UBL7	ubiquitin like 7 [Source:VGNC Symbol;Acc:VGNC:50128]	2.124	1.086578744	0.002921805	0.071801396	yes	up	93.78	46.57	28.31	41.52	38.1	31.84	25.67	42.01	21.22	28.26	49.656	29.8
ENSBTAG00000047942	DESI1	desumoylating isopeptidase 1 [Source:VGNC Symbol;Acc:VGNC:28014]	2.261	1.176702884	0.002925001	0.071801396	yes	up	16.36	8.14	11.64	16.02	16.31	9.92	5.67	21.06	9.1	6.1	13.694	10.37
ENSBTAG00000018697	WDR44	WD repeat domain 44 [Source:VGNC Symbol;Acc:VGNC:36900]	0.334	-1.582952833	0.002928255	0.071801396	yes	down	0.11	0.03	0.13	0.15	0.1	0.24	0.53	0.24	0.87	0.41	0.104	0.458
ENSBTAG00000031453	CCM2L	CCM2 like scaffold protein [Source:VGNC Symbol;Acc:VGNC:26955]	0.373	-1.423449948	0.002946557	0.072007718	yes	down	0.04	0.17	0.22	0.6	0.29	0.64	0.9	0.93	1.35	1.16	0.264	0.996
ENSBTAG00000011079	C18H19orf48	chromosome 18 C19orf48 homolog [Source:NCBI gene (formerly Entrezgene);Acc:516719]	2.241	1.164285114	0.002967005	0.072385966	yes	up	8.66	2.22	4.09	6.89	6.71	3.28	3.36	4.67	3.58	4.34	5.714	3.846
ENSBTAG00000014015	PLA2G6	phospholipase A2 group VI [Source:VGNC Symbol;Acc:VGNC:32964]	2.466	1.302288763	0.003006629	0.07323003	yes	up	7.29	12.02	1.78	3.91	4.4	3.17	3.02	3.95	4.15	2.42	5.88	3.342
ENSBTAG00000006974	PLEKHA7	pleckstrin homology domain containing A7 [Source:VGNC Symbol;Acc:VGNC:33008]	0.468	-1.095526095	0.003012694	0.073255245	yes	down	0.57	1.71	0.97	1.3	0.79	1.82	3.59	2.66	6.68	2.08	1.068	3.366
ENSBTAG00000021835	PRICKLE2	prickle planar cell polarity protein 2 [Source:VGNC Symbol;Acc:VGNC:33316]	4.166	2.058548172	0.00304718	0.07372455	yes	up	3.01	0.2	3.33	1.64	2.13	1.03	0.94	0.02	0.02	0.08	2.062	0.418
ENSBTAG00000001485	PPIP5K2	diphosphoinositol pentakisphosphate kinase 2 [Source:VGNC Symbol;Acc:VGNC:33207]	0.439	-1.187992494	0.003099339	0.074399285	yes	down	1.79	6.66	4.26	3.57	3.94	6.94	17.91	4.88	21.82	15.1	4.044	13.33
ENSBTAG00000001505	GRK4	G protein-coupled receptor kinase 4 [Source:VGNC Symbol;Acc:VGNC:29655]	2.09	1.063842553	0.003111331	0.074533768	yes	up	20.26	37.47	9.57	9.23	10.52	6.51	11.83	5.46	17.13	7.63	17.41	9.712
ENSBTAG00000009493	BCL3	BCL3 transcription coactivator [Source:VGNC Symbol;Acc:VGNC:58663]	2.139	1.096622743	0.003162915	0.075645078	yes	up	12.11	5.88	22.62	25.64	25.32	11.7	10.73	15.34	11.91	13.85	18.314	12.706
ENSBTAG00000003763	MYO5C	myosin VC [Source:VGNC Symbol;Acc:VGNC:31828]	0.232	-2.109314941	0.003180327	0.075688653	yes	down	0	0.12	0.05	0.03	0.04	0.14	0.21	0.17	0.84	0.2	0.048	0.312
ENSBTAG00000034176		-	4.825	2.270453184	0.0031962	0.075818654	yes	up	16.97	1.05	0.32	4.19	4.08	1.98	1.25	2.1	0.35	1.15	5.322	1.366
ENSBTAG00000052073	SPATA17	spermatosis associated 17 [Source:VGNC Symbol;Acc:VGNC:106949]	6.715	2.747341003	0.003216211	0.076045643	yes	up	5.63	9.52	0.16	0.23	0.62	0.08	0.26	0.33	1.53	0.04	3.232	0.448
ENSBTAG00000020172	DENND2D	DENN domain containing 2D [Source:VGNC Symbol;Acc:VGNC:27997]	2.067	1.047581566	0.003226825	0.076172942	yes	up	4.98	5.73	3.22	4.24	3.7	1.97	2.38	5.83	3.22	2.35	4.374	3.15
ENSBTAG00000008542	SSPO	SCO-spondin [Source:VGNC Symbol;Acc:VGNC:35318]	0.149	-2.748901146	0.003273847	0.076785156	yes	down	0	0.01	0.01	0.02	0.01	0.05	0.04	0.01	0.4	0.02	0.01	0.104
ENSBTAG00000001183	KLHL33	kelch like family member 33 [Source:VGNC Symbol;Acc:VGNC:30659]	0.098	-3.352008201	0.003283722	0.076833659	yes	down	0	0	0	0.02	0.01	0.04	0.07	0.1	0.22	0.1	0.006	0.106
ENSBTAG00000043577	ND4	NADH dehydrogenase subunit 4 [Source:NCBI gene (formerly Entrezgene);Acc:3283886]	3.9	1.963579374	0.003286465	0.076833659	yes	up	30440.42	32834.02	2687.38	7005.63	7082.19	1659.74	7775.44	2811.31	10386.4	10832.69	16009.928	6693.116
ENSBTAG00000020116	JSP.1	MHC Class I JSP.1 [Source:NCBI gene (formerly Entrezgene);Acc:407173]	0.496	-1.011090344	0.003356859	0.07812176	yes	down	158.44	212.47	477.64	446.37	467.48	1247.59	532.35	1107.15	1143.93	543.57	352.48	914.918
ENSBTAG00000051482		-	0.436	-1.198537558	0.003372499	0.07812176	yes	down	0.24	0.4	0.38	0.28	0.31	0.95	0.71	1.21	1.8	0.75	0.322	1.084
ENSBTAG00000003049	MICALL2	MICAL like 2 [Source:VGNC Symbol;Acc:VGNC:31460]	3.762	1.911512023	0.00337329	0.07812176	yes	up	3.38	8.84	0.54	1.29	1.43	0.69	2.06	0.91	2.09	0.58	3.096	1.266
ENSBTAG00000039664		-	0.083	-3.587053763	0.003385334	0.078243625	yes	down	0	0.77	0	0	0.56	12.38	3.85	0	2.5	2.55	0.266	4.256
ENSBTAG00000004585	CCDC30	coiled-coil domain containing 30 [Source:VGNC Symbol;Acc:VGNC:26891]	4.59	2.198439346	0.003428952	0.078898407	yes	up	4.06	67.59	0.31	0.49	0.78	3.79	0.66	0.23	1.15	0.71	14.646	1.308
ENSBTAG00000004662	SLC16A12	solute carrier family 16 member 12 [Source:VGNC Symbol;Acc:VGNC:34686]	0.485	-1.044356809	0.003477457	0.079859742	yes	down	1.19	4.28	1.68	1.69	1.51	4.41	6.94	7.59	6.91	4.82	2.07	6.134
ENSBTAG00000046174	GNA13	G protein subunit alpha 13 [Source:VGNC Symbol;Acc:VGNC:29446]	3.389	1.760648599	0.00350753	0.079953972	yes	up	1.87	3.03	0.42	0.7	0.92	0.37	0.77	0.96	0.57	0.46	1.388	0.626
ENSBTAG00000007460	RAB11FIP2	RAB11 family interacting protein 2 [Source:VGNC Symbol;Acc:VGNC:33617]	0.454	-1.138733101	0.003507764	0.079953972	yes	down	0.18	0.18	0.18	0.26	0.13	0.46	0.74	0.37	0.76	0.61	0.186	0.588
ENSBTAG00000053484	CTDP1	CTD phosphatase subunit 1 [Source:VGNC Symbol;Acc:VGNC:106701]	0.424	-1.236318265	0.003582464	0.081026481	yes	down	0.13	0.83	0.62	1.39	1.26	2.71	1.89	3.35	3.7	2.08	0.846	2.746
ENSBTAG00000051704	TNFRSF10D	tumor necrosis factor receptor superfamily, member 10d, decoy with truncated death domain [Source:NCBI gene (formerly Entrezgene);Acc:782274]	0.412	-1.27816936	0.003582633	0.081026481	yes	down	1.11	1.19	3.41	2.25	2.55	2.42	4.43	3.78	12.5	9.38	2.102	6.502
ENSBTAG00000012937	ACAD8	acyl-CoA dehydrogenase family member 8 [Source:VGNC Symbol;Acc:VGNC:25522]	0.494	-1.017062663	0.003603301	0.081086234	yes	down	18.8	65.27	24.98	24.18	25.06	89.16	96.38	61.69	121.67	90.62	31.658	91.904
ENSBTAG00000007102	GTSE1	G2 and S-phase expressed 1 [Source:VGNC Symbol;Acc:VGNC:29711]	0.407	-1.297116528	0.003609409	0.081086234	yes	down	0.11	0.63	0.42	0.37	0.36	1.05	2.16	1.06	1.87	0.83	0.378	1.394
ENSBTAG00000017069	GASK1B	golgi associated kinase 1B [Source:VGNC Symbol;Acc:VGNC:53900]	0.111	-3.169132999	0.003613111	0.081086234	yes	down	0	0	0	0.05	0.05	0.47	0.12	0.37	0.14	0.17	0.02	0.254
ENSBTAG00000013961	MYSM1	Myb like, SWIRM and MPN domains 1 [Source:VGNC Symbol;Acc:VGNC:31847]	0.457	-1.130828634	0.003624388	0.081214164	yes	down	4.37	0.3	0.59	0.68	0.48	0.66	3.03	0.77	2.99	1.75	1.284	1.84
ENSBTAG00000021020	RIF1	replication timing regulatory factor 1 [Source:VGNC Symbol;Acc:VGNC:33965]	0.496	-1.011933062	0.003644138	0.081380955	yes	down	0.38	0.29	0.72	0.46	0.57	0.82	1.78	0.85	2.61	1.3	0.484	1.472
ENSBTAG00000023600	APOD	apolipoprotein D [Source:VGNC Symbol;Acc:VGNC:26031]	4.067	2.023963596	0.003648593	0.081380955	yes	up	0.15	3.77	1.03	0.76	1.49	0.22	0.22	0.41	1.24	0.54	1.44	0.526
ENSBTAG00000021329	ZBTB3	zinc finger and BTB domain containing 3 [Source:VGNC Symbol;Acc:VGNC:37071]	5.017	2.326864601	0.003686184	0.082093675	yes	up	0.39	0.79	0.38	0.11	0.23	0.03	0.09	0.28	0.13	0.04	0.38	0.114
ENSBTAG00000004999	RESF1	retroelement silencing factor 1 [Source:VGNC Symbol;Acc:VGNC:30572]	0.459	-1.123147975	0.003736223	0.082498836	yes	down	0.18	1.68	1.49	1.56	1.36	1.25	2.58	2.2	8.12	4.65	1.254	3.76
ENSBTAG00000015052	PROX2	prospero homeobox 2 [Source:VGNC Symbol;Acc:VGNC:33370]	9.145	3.193024601	0.003738361	0.082498836	yes	up	6.4	19.19	0.87	2.23	2.26	0.03	0	0.97	2.45	0	6.19	0.69
ENSBTAG00000046152	MGAM	maltase-glucoamylase [Source:VGNC Symbol;Acc:VGNC:31446]	0.384	-1.381369462	0.003747376	0.08257267	yes	down	2.15	6.94	1.29	1.4	1.57	7.93	10.91	7.81	17.98	8.1	2.67	10.546
ENSBTAG00000052486		-	0.104	-3.259598741	0.003798174	0.083177577	yes	down	0	0	0	0.66	0.07	0.24	2.01	1.6	7.79	4.79	0.146	3.286
ENSBTAG00000018887	IPO13	importin 13 [Source:VGNC Symbol;Acc:VGNC:30241]	2.086	1.06101329	0.003803383	0.083177577	yes	up	39.4	28.91	14.57	17.39	19.05	15.42	18.66	9.76	21.07	14.49	23.864	15.88
ENSBTAG00000016738	DTX1	deltex E3 ubiquitin ligase 1 [Source:VGNC Symbol;Acc:VGNC:28236]	3.344	1.741635684	0.00381685	0.083248887	yes	up	7.4	1.51	5.54	6.77	6.25	2.69	2.03	6.07	0.55	0.76	5.494	2.42
ENSBTAG00000009389	HNRNPH1	heteroous nuclear ribonucleoprotein H1 [Source:VGNC Symbol;Acc:VGNC:52245]	0.422	-1.24580606	0.003865817	0.08403824	yes	down	16.77	16.67	19.68	18.58	18.84	19.94	98.93	27.02	145.69	58.79	18.108	70.074
ENSBTAG00000015483	CCR8	C-C motif chemokine receptor 8 [Source:VGNC Symbol;Acc:VGNC:26988]	0.05	-4.329283955	0.003919378	1	yes	down	0	0	0	0	0	0.16	0.21	0.17	0.13	0.94	0	0.322
ENSBTAG00000048173	SMIM10	small integral membrane protein 10 [Source:NCBI gene (formerly Entrezgene);Acc:100302527]	0.496	-1.011546538	0.003931833	0.084840211	yes	down	3.74	4.28	2.22	2.2	2.35	6.95	11.1	5.61	11.07	10.06	2.958	8.958
ENSBTAG00000011237	PKHD1	PKHD1 ciliary IPT domain containing fibrocystin/polyductin [Source:VGNC Symbol;Acc:VGNC:32939]	0.313	-1.675410228	0.00394996	0.084863579	yes	down	0.06	0.12	0.03	0.02	0.05	0.19	0.1	0.13	0.36	0.29	0.056	0.214
ENSBTAG00000024605	DYNLL1	dynein light chain LC8-type 1 [Source:NCBI gene (formerly Entrezgene);Acc:404151]	2.06	1.042922226	0.003954214	0.084863579	yes	up	100.82	35.53	164	133.86	129.95	61.1	87.02	71.99	75.84	106.53	112.832	80.496
ENSBTAG00000019876	DSC1	desmocollin 1 [Source:VGNC Symbol;Acc:VGNC:28212]	0.143	-2.804688066	0.003969347	0.084895069	yes	down	0	0	0	0.04	0.02	0.13	0.11	0.13	0.04	0.11	0.012	0.104
ENSBTAG00000051640		-	40.48	5.339150617	0.004012735	0.08569701	yes	up	6.3	3.14	0	0	2.24	0	0	0	0.02	0	2.336	0.004
ENSBTAG00000018773	RND1	Rho family GTPase 1 [Source:VGNC Symbol;Acc:VGNC:34004]	2.859	1.515279697	0.00401861	0.08569701	yes	up	2.21	1.71	9.63	8.09	7.93	3.82	2.14	5.28	1.07	1.68	5.914	2.798
ENSBTAG00000050603	WC1.3	WC1.3 molecule [Source:NCBI gene (formerly Entrezgene);Acc:514534]	0.095	-3.40139618	0.00402749	0.085733554	yes	down	0	0	0	0.05	0.01	0.12	0.29	0.01	0.41	0.07	0.012	0.18
ENSBTAG00000004288	GSTA4	glutathione S-transferase alpha 4 [Source:VGNC Symbol;Acc:VGNC:53979]	0.455	-1.13676664	0.004079501	0.086363273	yes	down	8.36	58.71	36.23	35.81	33.84	118.05	133.71	67.92	122.05	69.46	34.59	102.238
ENSBTAG00000017350	PCLO	piccolo presynaptic cytomatrix protein [Source:VGNC Symbol;Acc:VGNC:32633]	3.269	1.708908342	0.004103224	0.086739412	yes	up	4.69	3.36	6.37	6.23	5.25	3	2.89	2.87	3.07	1.2	5.18	2.606
ENSBTAG00000035064	C4H7orf57	chromosome 4 C7orf57 homolog [Source:NCBI gene (formerly Entrezgene);Acc:614195]	0.271	-1.882945465	0.004128789	0.087027231	yes	down	0.08	0.88	0.49	1.09	0.45	2.88	1.53	6.73	2.26	0.33	0.598	2.746
ENSBTAG00000038325	CES4A	carboxylesterase 4A [Source:VGNC Symbol;Acc:VGNC:27231]	5.141	2.362062325	0.00413992	0.087087553	yes	up	0.68	0.61	0.12	0.15	0.17	0.09	0.05	0.3	0.06	0.02	0.346	0.104
ENSBTAG00000026461	CACNA1H	calcium voltage-gated channel subunit alpha1 H [Source:VGNC Symbol;Acc:VGNC:26678]	2.872	1.522010105	0.00414361	0.087087553	yes	up	0.47	0.49	2.68	2.9	3.09	0.62	0.82	0.46	0.72	1.81	1.926	0.886
ENSBTAG00000003394	RNF215	ring finger protein 215 [Source:VGNC Symbol;Acc:VGNC:34052]	0.464	-1.106853699	0.004183458	0.087217479	yes	down	0.65	1.94	4.93	4.24	5.36	9.63	8.17	8.04	15.6	10.51	3.424	10.39
ENSBTAG00000037929	ADAM28	ADAM metallopeptidase domain 28 [Source:HGNC Symbol;Acc:HGNC:206]	0.053	-4.236071238	0.004185853	0.087217479	yes	down	0.02	0	0	0	0	0.12	0.1	0	0.36	0.1	0.004	0.136
ENSBTAG00000046041		-	3.441	1.782854792	0.004200207	0.087217479	yes	up	14.07	2.76	8.67	5.69	10.89	5.51	11.99	1.41	4.67	5.2	8.416	5.756
ENSBTAG00000021287	SLC16A7	solute carrier family 16 member 7 [Source:VGNC Symbol;Acc:VGNC:34693]	0.422	-1.245549854	0.004227637	0.087217479	yes	down	4	1.06	6.08	5.01	5.23	11.83	14.94	7.42	17.26	21.03	4.276	14.496
ENSBTAG00000017150	EHF	ETS homologous factor [Source:VGNC Symbol;Acc:VGNC:28375]	2.48	1.310180695	0.004248601	0.087402355	yes	up	0.37	0.38	1.78	1.35	1.18	0.43	0.6	0.9	0.44	0.44	1.012	0.562
ENSBTAG00000011541	RBL1	RB transcriptional corepressor like 1 [Source:VGNC Symbol;Acc:VGNC:33781]	0.098	-3.357279538	0.004260336	0.087416602	yes	down	0.01	0	0	0.03	0	0.07	0.06	0.05	0.3	0.15	0.008	0.126
ENSBTAG00000018845	DND1	DND microRNA-mediated repression inhibitor 1 [Source:VGNC Symbol;Acc:VGNC:28138]	2.527	1.337233498	0.004261297	0.087416602	yes	up	3.32	1.25	3.26	2.52	2.32	1.61	0.41	1.72	2.07	1.07	2.534	1.376
ENSBTAG00000011321	NUGGC	nuclear GTPase, germinal center associated [Source:VGNC Symbol;Acc:VGNC:32347]	0.423	-1.241366844	0.00429168	0.087578971	yes	down	1.58	6.37	6.84	5.45	4.71	16.27	24.61	17.23	32.76	17.36	4.99	21.646
ENSBTAG00000010634	NDNF	neuron derived neurotrophic factor [Source:VGNC Symbol;Acc:VGNC:31937]	0.209	-2.258817092	0.004293264	0.087578971	yes	down	0.12	0.02	0	0.05	0.05	0.43	0.13	0.45	0.3	0.36	0.048	0.334
ENSBTAG00000055207	SCD	stearoyl-CoA desaturase [Source:VGNC Symbol;Acc:VGNC:106916]	0.4	-1.321509629	0.004339454	0.088058765	yes	down	0.8	0.71	4.03	3.95	3.46	7	5.78	7.89	18.77	6.23	2.59	9.134
ENSBTAG00000003849	GNL2	G protein nucleolar 2 [Source:VGNC Symbol;Acc:VGNC:29472]	2.499	1.321503051	0.004340968	0.088058765	yes	up	25.56	25.51	6.26	9.2	10.04	5.15	11.22	7.66	14.78	8.64	15.314	9.49
ENSBTAG00000005708	KIF20B	kinesin family member 20B [Source:VGNC Symbol;Acc:VGNC:107297]	0.483	-1.050148628	0.00442873	0.089500387	yes	down	0.63	1.09	1	0.56	0.6	1.26	2.61	1.5	4.26	1.85	0.776	2.296
ENSBTAG00000007740	MDK	midkine [Source:VGNC Symbol;Acc:VGNC:49556]	4.515	2.174746271	0.004461684	0.089803676	yes	up	23	17.05	2.31	3.41	4.19	4.36	4.87	2.52	9.73	6.28	9.992	5.552
ENSBTAG00000002623	SAMSN1	SAM domain, SH3 domain and nuclear localization signals 1 [Source:VGNC Symbol;Acc:VGNC:34279]	0.464	-1.107196342	0.004463979	0.089803676	yes	down	0.71	1.93	1.28	1.27	1.38	2.23	3.12	2.02	6.71	4.95	1.314	3.806
ENSBTAG00000022381	TET3	tet methylcytosine dioxygenase 3 [Source:VGNC Symbol;Acc:VGNC:54499]	0.221	-2.177217793	0.004494732	0.09017357	yes	down	0	0	0.04	0.07	0.04	0.26	0.05	0.25	0.19	0.14	0.03	0.178
ENSBTAG00000016741	TOX2	TOX high mobility group box family member 2 [Source:VGNC Symbol;Acc:VGNC:55084]	0.185	-2.437714871	0.004501715	0.09017357	yes	down	0.03	0	0.63	0.09	0	2.16	0.22	1.78	0.27	1	0.15	1.086
ENSBTAG00000016328	SFPQ	splicing factor proline and glutamine rich [Source:VGNC Symbol;Acc:VGNC:34518]	2.793	1.481743878	0.004513274	0.09017357	yes	up	44.39	90.64	14.69	21.24	20.34	10.87	22.35	15.41	26.91	17.72	38.26	18.652
ENSBTAG00000051761		-	0.122	-3.037713248	0.004513322	0.09017357	yes	down	1.46	3.18	0.12	0.12	0.18	16.34	5.63	38.12	6.99	6.42	1.012	14.7
ENSBTAG00000050748		-	13.359	3.739778845	0.004537977	1	yes	up	0.16	0.04	0.12	0.09	0.17	0.03	0	0	0.03	0	0.116	0.012
ENSBTAG00000014162	ACKR2	atypical chemokine receptor 2 [Source:VGNC Symbol;Acc:VGNC:25540]	2.201	1.137904829	0.004540949	0.09060127	yes	up	14.89	18.92	2.7	6.11	3.1	4.97	4.2	5.05	14.58	3.63	9.144	6.486
ENSBTAG00000008147	MICAL1	microtubule associated monooxygenase, calponin and LIM domain containing 1 [Source:VGNC Symbol;Acc:VGNC:31457]	0.372	-1.426259847	0.004592465	0.091120824	yes	down	0.38	0.57	0.31	0.18	0.25	0.55	0.98	0.63	2.88	1.94	0.338	1.396
ENSBTAG00000021685	EEF1A2	eukaryotic translation elongation factor 1 alpha 2 [Source:VGNC Symbol;Acc:VGNC:50164]	11.346	3.504070491	0.004628642	0.091120824	yes	up	0.35	0.21	0.02	0.02	0.1	0	0.06	0.02	0.03	0	0.14	0.022
ENSBTAG00000051609	PLPPR3	phospholipid phosphatase related 3 [Source:HGNC Symbol;Acc:HGNC:23497]	7.569	2.920116613	0.004635807	0.091120824	yes	up	5.39	3.68	0.05	0.91	0.42	0	0.91	0	0.28	0.31	2.09	0.3
ENSBTAG00000052741		-	3.138	1.649678293	0.004648806	0.091130371	yes	up	3.89	4.96	19	33.69	32.96	10.28	8.08	8.67	1.76	3.47	18.9	6.452
ENSBTAG00000001448	INMT	indolethylamine N-methyltransferase [Source:NCBI gene (formerly Entrezgene);Acc:527922]	8.151	3.027035496	0.004664974	0.09124718	yes	up	14.95	187.19	1.98	11.14	7.15	15.71	7.84	4.88	6.96	2.93	44.482	7.664
ENSBTAG00000043550	CYTB	cytochrome b [Source:NCBI gene (formerly Entrezgene);Acc:3283889]	3.674	1.877488028	0.004679139	0.091356104	yes	up	57743.09	57876.94	5460.18	13159.85	13194.49	3202.49	14225.79	5765.54	17431.24	24672	29486.91	13059.412
ENSBTAG00000038970	ZBTB14	zinc finger and BTB domain containing 14 [Source:VGNC Symbol;Acc:VGNC:37061]	0.445	-1.169478765	0.004712554	0.091639983	yes	down	4.41	1.64	1.6	1.37	1.23	2.61	5.47	2.86	7.39	4.54	2.05	4.574
ENSBTAG00000039046	CD24	CD24 molecule [Source:VGNC Symbol;Acc:VGNC:27014]	0.348	-1.522411779	0.004719139	0.091645682	yes	down	0.49	1.19	1.15	1.27	1.69	1.49	3.12	1.21	11.07	7.63	1.158	4.904
ENSBTAG00000040060	ARTN	artemin [Source:VGNC Symbol;Acc:VGNC:26181]	11.893	3.57203373	0.004734183	0.091693321	yes	up	0.23	0	0.97	1.4	2.2	0	0.25	0.31	0	0	0.96	0.112
ENSBTAG00000032821	SCEL	sciellin [Source:VGNC Symbol;Acc:VGNC:34329]	0.183	-2.450192145	0.004769677	0.092137324	yes	down	0.02	0	0.05	0.05	0.07	0.09	0.67	0.19	0.4	0.07	0.038	0.284
ENSBTAG00000020297	SLC66A3	solute carrier family 66 member 3 [Source:VGNC Symbol;Acc:VGNC:33281]	0.376	-1.411247159	0.004769759	0.092137324	yes	down	0.14	0.27	0.35	0.67	1.01	1.4	1.64	0.89	2.21	2.89	0.488	1.806
ENSBTAG00000038438		-	4.671	2.223578957	0.004800006	0.092551125	yes	up	0.41	0.18	1.73	1.48	0.57	0.13	0.21	0	0.53	0.5	0.874	0.274
ENSBTAG00000018116	MTFP1	mitochondrial fission process 1 [Source:VGNC Symbol;Acc:VGNC:31725]	2.583	1.368841906	0.004822953	0.092551125	yes	up	19.21	66.92	12.3	13.6	13.13	12.29	16.97	10.07	22.49	10.59	25.032	14.482
ENSBTAG00000001178	USPL1	ubiquitin specific peptidase like 1 [Source:VGNC Symbol;Acc:VGNC:36740]	0.497	-1.007570622	0.004861367	0.092833495	yes	down	0.14	0.28	0.26	0.31	0.25	0.46	0.56	0.48	1.32	0.79	0.248	0.722
ENSBTAG00000009489	CACNA2D2	calcium voltage-gated channel auxiliary subunit alpha2delta 2 [Source:VGNC Symbol;Acc:VGNC:26680]	10.01	3.323411392	0.004868651	0.092833495	yes	up	0.73	21.81	0.49	0.42	1.28	1.01	0	0.02	0	0.01	4.946	0.208
ENSBTAG00000009035	CENPE	centromere protein E [Source:VGNC Symbol;Acc:VGNC:27175]	0.163	-2.617887236	0.004875764	0.092833495	yes	down	0.01	0	0.01	0.01	0.01	0.05	0.1	0.02	0.12	0.05	0.008	0.068
ENSBTAG00000043560	COX3	cytochrome c oxidase subunit III [Source:NCBI gene (formerly Entrezgene);Acc:3283883]	3.381	1.757546892	0.00487591	0.092833495	yes	up	113394.03	130444.91	20490.7	35662.07	36662.05	6984.43	33489.33	10196.13	51136.53	59342.53	67330.752	32229.79
ENSBTAG00000052466		-	2.211	1.144406798	0.004918045	0.093120443	yes	up	30.44	14.29	14.59	14.52	16.83	7.16	17.95	10.44	15.13	11.1	18.134	12.356
ENSBTAG00000017649	SCML1	Scm polycomb group protein like 1 [Source:VGNC Symbol;Acc:VGNC:56953]	0.363	-1.460282454	0.004924713	0.093120443	yes	down	0.41	0.18	0.79	0.44	0.68	0.58	3.2	0.82	3.1	2.27	0.5	1.994
ENSBTAG00000012078	TMEM176A	transmembrane protein 176A [Source:VGNC Symbol;Acc:VGNC:36000]	3.528	1.8189759	0.004959782	0.093135316	yes	up	4.18	4.74	69.62	68.68	73.16	18.58	8.31	14.21	11.88	28.76	44.076	16.348
ENSBTAG00000049556		-	3.092	1.628464602	0.004960944	0.093135316	yes	up	3.57	4.3	3.48	3.01	2.18	0.17	1.23	0.99	4.19	2.03	3.308	1.722
ENSBTAG00000002272	KCTD18	potassium channel tetramerization domain containing 18 [Source:VGNC Symbol;Acc:VGNC:30507]	0.498	-1.006874214	0.004962439	0.093135316	yes	down	0.24	0.42	0.83	0.37	0.94	1.53	1.25	1.91	1.39	1.73	0.56	1.562
ENSBTAG00000044070	SNX30	sorting nexin family member 30 [Source:VGNC Symbol;Acc:VGNC:35108]	2.915	1.543306796	0.004969464	0.093135316	yes	up	0.36	1.4	0.36	0.44	0.44	0.19	0.19	0.5	0.21	0.41	0.6	0.3
ENSBTAG00000005504	TP53INP2	tumor protein p53 inducible nuclear protein 2 [Source:VGNC Symbol;Acc:VGNC:36237]	2.328	1.219333564	0.00497489	0.093135316	yes	up	0.65	1.43	0.56	0.54	0.63	0.6	0.34	0.35	0.69	0.44	0.762	0.484
ENSBTAG00000043556	COX2	cytochrome c oxidase subunit II [Source:NCBI gene (formerly Entrezgene);Acc:3283880]	3.474	1.796452733	0.005002641	0.093414708	yes	up	84036.3	61971.5	10934.54	19050.3	19351.16	4226.98	19024.28	6672.56	35450.8	29732.24	39068.76	19021.372
ENSBTAG00000006730	SUSD2	sushi domain containing 2 [Source:VGNC Symbol;Acc:VGNC:35487]	0.471	-1.086658738	0.005020922	0.093528102	yes	down	0.18	0.97	0.51	0.53	0.61	1.06	1.64	1.55	3.08	1.28	0.56	1.722
ENSBTAG00000055095		-	2.78	1.474922781	0.005021557	0.093528102	yes	up	14.05	11.42	1.6	4.25	3.52	1.89	3.36	2.87	5.34	4.27	6.968	3.546
ENSBTAG00000017215	WDR76	WD repeat domain 76 [Source:VGNC Symbol;Acc:VGNC:36920]	0.433	-1.207354103	0.005034272	0.093645181	yes	down	0.28	0.18	0.66	0.79	0.66	0.73	2.55	1.25	2.29	1.41	0.514	1.646
ENSBTAG00000051678	TECPR1	tectonin beta-propeller repeat containing 1 [Source:VGNC Symbol;Acc:VGNC:106971]	0.374	-1.418136055	0.005090774	0.094133724	yes	down	0.03	0.72	0.41	0.59	0.66	1.38	0.74	2.09	2.6	2.18	0.482	1.798
ENSBTAG00000014339	PUS3	pseudouridine synthase 3 [Source:VGNC Symbol;Acc:VGNC:33576]	2.558	1.354784815	0.005092851	0.094133724	yes	up	43.67	37.35	9.57	14.96	16.54	8.8	21.6	8.86	21.94	12.42	24.418	14.724
ENSBTAG00000004377	PHLDB3	pleckstrin homology like domain family B member 3 [Source:VGNC Symbol;Acc:VGNC:32839]	2.132	1.09201331	0.005132242	0.094544256	yes	up	1.85	5.24	1.85	2.11	2.7	1.02	2.17	1.18	2.82	2.28	2.75	1.894
ENSBTAG00000000170	GSTT4	glutathione S-transferase, theta 4 [Source:NCBI gene (formerly Entrezgene);Acc:506093]	3.5	1.807515647	0.005181486	0.095048283	yes	up	37.5	126.52	8.11	13.85	12.02	7.61	21.85	6.91	20.22	9.56	39.6	13.23
ENSBTAG00000017108	OTUD3	OTU deubiquitinase 3 [Source:VGNC Symbol;Acc:VGNC:32494]	2.044	1.03132428	0.005208619	0.095313657	yes	up	10.83	9.61	7.15	5.61	7.07	4.69	5.55	8.96	8.78	4.23	8.054	6.442
ENSBTAG00000011881	TDRD10	tudor domain containing 10 [Source:VGNC Symbol;Acc:VGNC:35716]	0.478	-1.065350525	0.00520904	0.095313657	yes	down	3.34	2.98	1.26	1.88	2.12	5.91	9.27	6.98	6.98	6.59	2.316	7.146
ENSBTAG00000019097	CNTNAP1	contactin associated protein 1 [Source:VGNC Symbol;Acc:VGNC:27540]	0.226	-2.146241208	0.005215782	0.095317267	yes	down	0	0.01	0.13	0.11	0.15	0.24	0.18	0.16	0.99	0.88	0.08	0.49
ENSBTAG00000008798	DRC3	dynein regulatory complex subunit 3 [Source:VGNC Symbol;Acc:VGNC:52763]	8.815	3.140012952	0.005278002	0.096212892	yes	up	0	0.59	0.26	0.09	0.21	0.03	0.04	0.07	0.04	0	0.23	0.036
ENSBTAG00000014158	CCNT2	cyclin T2 [Source:VGNC Symbol;Acc:VGNC:26979]	0.408	-1.293192427	0.005291405	0.096216915	yes	down	1.6	1.08	1.95	1.71	1.35	1.52	9.33	3.24	11.5	5.38	1.538	6.194
ENSBTAG00000003259	TCERG1	transcription elongation regulator 1 [Source:VGNC Symbol;Acc:VGNC:35685]	0.404	-1.307572275	0.005304647	0.096216915	yes	down	1.32	2.05	2.11	2.15	2.6	2.11	11.17	1.97	13.87	6.82	2.046	7.188
ENSBTAG00000003658	RELN	reelin [Source:VGNC Symbol;Acc:VGNC:53666]	0.492	-1.024071871	0.005366667	0.097093255	yes	down	1.34	2.61	5.03	4.19	3.74	6.45	7.21	5.87	9.74	18.36	3.382	9.526
ENSBTAG00000044169	PRELID2	PRELI domain containing 2 [Source:VGNC Symbol;Acc:VGNC:33307]	4.922	2.299191352	0.00537296	0.097093255	yes	up	0.37	0.29	0.09	0.18	0.04	0.04	0.08	0.02	0.07	0.1	0.194	0.062
ENSBTAG00000011156	ATP8A1	ATPase phospholipid transporting 8A1 [Source:VGNC Symbol;Acc:VGNC:26329]	0.308	-1.697537249	0.005428017	0.097966619	yes	down	0.16	0.14	0.04	0.05	0.16	0.2	0.37	0.27	0.91	0.82	0.11	0.514
ENSBTAG00000008198	RGL3	ral guanine nucleotide dissociation stimulator like 3 [Source:VGNC Symbol;Acc:VGNC:33905]	7.221	2.852281699	0.005475568	0.098458826	yes	up	0.63	0.34	0.02	0.27	0.09	0	0.04	0.14	0.15	0	0.27	0.066
ENSBTAG00000011322	HIPK1	homeodomain interacting protein kinase 1 [Source:VGNC Symbol;Acc:VGNC:29859]	2.691	1.427910695	0.005486406	0.098532061	yes	up	0.13	1.22	0.41	0.49	0.42	0.28	0.13	0.37	0.27	0.34	0.534	0.278
ENSBTAG00000037795	CYP2C87	cytochrome P450, family 2, subfamily C, polypeptide 87 [Source:NCBI gene (formerly Entrezgene);Acc:616593]	0.243	-2.042917839	0.005576701	0.099784581	yes	down	0	0.24	0.06	0.17	0.06	0.44	0.18	1.12	0.97	0.51	0.106	0.644
ENSBTAG00000000817	SYNJ2	synaptojanin 2 [Source:VGNC Symbol;Acc:VGNC:35528]	0.457	-1.129858788	0.005592456	0.099821233	yes	down	0.1	0.88	0.56	0.79	1.24	1.34	0.75	1.18	1.5	0.99	0.714	1.152
ENSBTAG00000034662		-	0.237	-2.076011321	0.005612825	0.099939851	yes	down	0	0	0.57	0.49	0.64	3.06	2.2	1.83	1.02	1.26	0.34	1.874
ENSBTAG00000010350	USP53	ubiquitin specific peptidase 53 [Source:VGNC Symbol;Acc:VGNC:58425]	0.423	-1.240937387	0.005623413	0.100006118	yes	down	0.15	0.2	0.18	0.11	0.11	0.34	0.38	0.49	0.52	0.86	0.15	0.518
ENSBTAG00000040358		-	5.18	2.372886091	0.005706281	0.101109469	yes	up	2.12	5.69	0.06	0.81	0.58	0.28	0.73	0.25	1.28	0.36	1.852	0.58
ENSBTAG00000044063	B4GALT6	beta-1,4-galactosyltransferase 6 [Source:VGNC Symbol;Acc:VGNC:26393]	0.376	-1.41249005	0.005717044	0.101177085	yes	down	0.42	0.69	0.7	0.62	0.55	0.43	2.57	0.69	4.91	2.86	0.596	2.292
ENSBTAG00000016388	SLCO4A1	solute carrier organic anion transporter family member 4A1 [Source:VGNC Symbol;Acc:VGNC:34954]	2.657	1.409614802	0.005798463	0.101591756	yes	up	1.42	1.04	7.73	7.86	7.36	1.69	3.06	3.62	1.41	2.98	5.082	2.552
ENSBTAG00000021291	STXBP6	syntaxin binding protein 6 [Source:VGNC Symbol;Acc:VGNC:35450]	0.339	-1.561169644	0.005803526	0.101591756	yes	down	0.04	2.46	1.28	1.43	1.34	4.98	4.8	4.59	5.57	4.23	1.31	4.834
ENSBTAG00000014099	YTHDC2	YTH domain containing 2 [Source:VGNC Symbol;Acc:VGNC:37040]	0.492	-1.022065155	0.005826115	0.101747447	yes	down	0.11	0.25	0.26	0.25	0.18	0.41	0.52	0.4	1.09	0.66	0.21	0.616
ENSBTAG00000050482	ZNF148	zinc finger protein 148 [Source:NCBI gene (formerly Entrezgene);Acc:613265]	0.383	-1.385885869	0.005892423	0.102659268	yes	down	0.19	0.18	0.07	0.09	0.39	0.78	0.58	0.54	0.86	0.73	0.184	0.698
ENSBTAG00000000087	HSD17B12	hydroxysteroid 17-beta dehydrogenase 12 [Source:VGNC Symbol;Acc:VGNC:54883]	0.465	-1.105636524	0.005915231	0.102933507	yes	down	0.67	1.94	2.77	3.24	2.9	8.38	4.41	11.73	5.88	3.59	2.304	6.798
ENSBTAG00000021046	ELAVL4	ELAV like RNA binding protein 4 [Source:VGNC Symbol;Acc:VGNC:52769]	0.103	-3.27396307	0.005947932	0.10325582	yes	down	0.29	0	0.14	0	0.13	2.01	2.83	1.42	0	1.56	0.112	1.564
ENSBTAG00000008862	GOLGB1	golgin B1 [Source:VGNC Symbol;Acc:VGNC:29489]	2.057	1.040487959	0.006003328	0.103969651	yes	up	10.38	7.14	4.26	5.46	5.51	2.65	5.01	4.39	8.81	4.18	6.55	5.008
ENSBTAG00000052297	GVQW3	GVQW motif containing 3 [Source:HGNC Symbol;Acc:HGNC:51239]	0.295	-1.762672278	0.006021673	0.10410965	yes	down	0.17	0.04	0.24	0.13	0.35	0.49	1.1	0.17	1.68	0.85	0.186	0.858
ENSBTAG00000005870	FANCL	FA complementation group L [Source:VGNC Symbol;Acc:VGNC:28860]	0.404	-1.306321383	0.006031002	0.10410965	yes	down	0.41	0.19	0.35	0.81	0.24	1.53	1.61	1.43	1.73	1.03	0.4	1.466
ENSBTAG00000038496	CR2	complement C3d receptor 2 [Source:VGNC Symbol;Acc:VGNC:27684]	0.442	-1.17733558	0.006056991	0.104204838	yes	down	0.43	0.72	2.04	2.07	1.84	4.05	7	2.05	3.58	4.87	1.42	4.31
ENSBTAG00000050852	CXCL9	C-X-C motif chemokine ligand 9 [Source:VGNC Symbol;Acc:VGNC:27854]	0.394	-1.343205746	0.006059835	0.104204838	yes	down	2.06	1.3	1.39	1.74	1.36	2.48	3.37	2.32	16.64	6.78	1.57	6.318
ENSBTAG00000040323		-	0.03	-5.052673324	0.006086246	0.104535581	yes	down	0	0	0	0	0	20.6	0	26.07	7.29	0	0	10.792
ENSBTAG00000008564		-	2.243	1.16546092	0.006104713	0.104729267	yes	up	57.75	118.24	270.74	243.71	245.64	167.7	110.26	183.68	45.08	75.43	187.216	116.43
ENSBTAG00000016887	TAF11	TATA-box binding protein associated factor 11 [Source:VGNC Symbol;Acc:VGNC:54240]	2.119	1.083088967	0.006152351	0.10542234	yes	up	33.31	8.12	25.67	26.08	27.02	8.98	9.99	23.15	19.85	22.48	24.04	16.89
ENSBTAG00000054697		-	0.436	-1.198429436	0.006165513	0.105523726	yes	down	1.35	12.59	2.57	2.18	2.58	9.62	10.18	4.58	12.82	14.52	4.254	10.344
ENSBTAG00000014662		-	7.822	2.96761534	0.006192332	0.105699321	yes	up	5.3	28.19	2.96	6.25	7.03	0.07	6.96	4.38	0	0	9.946	2.282
ENSBTAG00000004741	IL12B	interleukin 12B [Source:VGNC Symbol;Acc:VGNC:30111]	0.064	-3.957758818	0.006195808	1	yes	down	0	0	0	0	0	0.06	0.13	0.1	0.15	0.07	0	0.102
ENSBTAG00000049127		-	4.451	2.154011574	0.006278621	0.106582882	yes	up	0.86	0.63	0.14	0.05	0.3	0.05	0.13	0.21	0.12	0.22	0.396	0.146
ENSBTAG00000047287	MTARC1	mitochondrial amidoxime reducing component 1 [Source:VGNC Symbol;Acc:VGNC:31235]	0.404	-1.308066236	0.00630174	0.106726561	yes	down	0.21	1.12	1.02	0.94	0.95	1.68	3.73	0.87	5.54	3.1	0.848	2.984
ENSBTAG00000049108	TRAT1	T cell receptor associated transmembrane adaptor 1 [Source:NCBI gene (formerly Entrezgene);Acc:614942]	0.363	-1.462359253	0.006347326	0.10737375	yes	down	0.38	0.04	0.48	0.26	0.41	0.56	0.84	1.25	2.61	1.33	0.314	1.318
ENSBTAG00000055269		-	0.191	-2.387019663	0.006363815	0.107401168	yes	down	0	0	0	0.49	0.93	2.07	3.1	1.64	1.89	1.49	0.284	2.038
ENSBTAG00000003128	SPATA6	spermatosis associated 6 [Source:VGNC Symbol;Acc:VGNC:35189]	2.179	1.123589541	0.006371068	0.107401168	yes	up	0.83	0.52	3.63	2.01	1.7	1.25	0.69	1.29	1.43	1.28	1.738	1.188
ENSBTAG00000007921	DAPP1	dual adaptor of phosphotyrosine and 3-phosphoinositides 1 [Source:VGNC Symbol;Acc:VGNC:27880]	0.359	-1.476052016	0.006423613	0.108036869	yes	down	0.08	0.08	0.21	0.1	0.2	0.55	0.72	0.21	0.87	0.52	0.134	0.574
ENSBTAG00000020433	NLRP1	NLR family pyrin domain containing 1 [Source:VGNC Symbol;Acc:VGNC:32115]	0.334	-1.580928315	0.00643117	0.108039204	yes	down	0.07	0.12	0.1	0.16	0.09	0.32	0.51	0.08	1.12	0.28	0.108	0.462
ENSBTAG00000039782	ZNF12	zinc finger protein 12 [Source:VGNC Symbol;Acc:VGNC:49991]	2.723	1.445455116	0.006461657	0.108301544	yes	up	7.5	14.37	1.94	2.21	2.73	0.99	4.63	1.71	2.1	3.28	5.75	2.542
ENSBTAG00000016766	TMEM176B	transmembrane protein 176B [Source:VGNC Symbol;Acc:VGNC:36001]	3.182	1.669834375	0.00649812	0.108686555	yes	up	3.66	4.41	64.69	57.81	56.18	16.21	7.83	10.96	11.62	25.69	37.35	14.462
ENSBTAG00000003388	DPM2	dolichyl-phosphate mannosyltransferase subunit 2, regulatory [Source:VGNC Symbol;Acc:VGNC:28184]	2.19	1.130897649	0.006541385	0.109260631	yes	up	79.25	15.72	76.78	85.98	82.8	47.38	43.74	65.46	39.02	39.94	68.106	47.108
ENSBTAG00000019530	KDM8	lysine demethylase 8 [Source:VGNC Symbol;Acc:VGNC:30534]	0.377	-1.405570613	0.006589194	0.109807332	yes	down	0.39	6.44	0.35	0.43	0.43	1.42	2.13	1.95	2.07	0.35	1.608	1.584
ENSBTAG00000027431	ZNF227	zinc finger protein 227 [Source:VGNC Symbol;Acc:VGNC:58349]	0.456	-1.133008712	0.006662314	0.11038064	yes	down	0.08	0.14	0.21	0.27	0.13	0.37	0.39	0.56	0.88	0.48	0.166	0.536
ENSBTAG00000012446	MTHFSD	methenyltetrahydrofolate synthetase domain containing [Source:VGNC Symbol;Acc:VGNC:31732]	0.427	-1.226350891	0.006671713	0.11038064	yes	down	0.42	1.04	1.32	1.6	2.65	5.98	5.67	5.57	2.58	2.5	1.406	4.46
ENSBTAG00000020824	KRT10	keratin 10 [Source:VGNC Symbol;Acc:VGNC:30717]	2.437	1.284820179	0.006690817	0.110489508	yes	up	5.94	32.18	6.86	4	2.03	0.92	2.29	3.02	2.14	1.05	10.202	1.884
ENSBTAG00000011667	PM20D2	peptidase M20 domain containing 2 [Source:VGNC Symbol;Acc:VGNC:33067]	3.15	1.655365192	0.006729586	0.110753017	yes	up	1.54	3.23	0.38	1.14	0.72	0.46	0.7	0.56	0.82	1.54	1.402	0.816
ENSBTAG00000043561	COX1	cytochrome c oxidase subunit I [Source:NCBI gene (formerly Entrezgene);Acc:3283879]	3.182	1.670043813	0.006742923	0.110847256	yes	up	164284.71	155089.34	36977.43	55620.38	55914.36	11575.75	52357.32	10046.13	86364.41	77343.03	93577.244	47537.328
ENSBTAG00000046235	SRSF12	serine and arginine rich splicing factor 12 [Source:VGNC Symbol;Acc:VGNC:35300]	5.844	2.547018301	0.006850374	0.112081493	yes	up	0.7	0.54	0.34	0.46	0.27	0.12	0	0.38	0	0.08	0.462	0.116
ENSBTAG00000012552	FMR1	FMRP translational regulator 1 [Source:VGNC Symbol;Acc:VGNC:29055]	0.5	-1.000080692	0.006853151	0.112081493	yes	down	2.01	6.4	6.1	5.31	5.04	5.31	23.08	10.6	21.36	12.71	4.972	14.612
ENSBTAG00000006457	AHSP	alpha hemoglobin stabilizing protein [Source:VGNC Symbol;Acc:VGNC:97237]	7.194	2.846819824	0.006896272	0.112605606	yes	up	1.08	8.17	0	0.93	0.76	0.19	0.45	1.3	0.61	0.24	2.188	0.558
ENSBTAG00000025345	ARL10	ADP ribosylation factor like GTPase 10 [Source:VGNC Symbol;Acc:VGNC:26136]	0.226	-2.143702986	0.006925071	0.112949227	yes	down	0.16	0	0.08	0.25	0.15	0.62	1	1	0.85	0.52	0.128	0.798
ENSBTAG00000007413	CEP41	centrosomal protein 41 [Source:VGNC Symbol;Acc:VGNC:27204]	2.267	1.180919173	0.006933472	0.112959754	yes	up	3.08	12.27	1.34	2.46	2.31	1.55	2.76	1.68	3.52	0.73	4.292	2.048
ENSBTAG00000000425		-	14.445	3.852458552	0.006960763	0.11322261	yes	up	0.66	1.97	0	0.76	0.8	0	0.25	0	0.23	0	0.838	0.096
ENSBTAG00000051924		-	0.325	-1.622190252	0.007036435	0.113620489	yes	down	0.62	8.06	3.72	4.58	4.69	5.84	13.08	6.91	47.14	23.76	4.334	19.346
ENSBTAG00000004154	SKIL	SKI like proto-onco [Source:VGNC Symbol;Acc:VGNC:34648]	0.445	-1.168774658	0.007094691	0.113808783	yes	down	0.09	0.29	0.18	0.26	0.18	0.47	0.68	1.05	0.5	0.48	0.2	0.636
ENSBTAG00000031306	PLSCR1	phospholipid scramblase 1 [Source:NCBI gene (formerly Entrezgene);Acc:100125943]	0.335	-1.576868018	0.007098827	0.113808783	yes	down	0	1.15	1.17	1.02	0.65	1.68	3.92	1.65	6.57	3.24	0.798	3.412
ENSBTAG00000005078	UCHL1	ubiquitin C-terminal hydrolase L1 [Source:VGNC Symbol;Acc:VGNC:36631]	0.404	-1.307190309	0.007110349	0.113808783	yes	down	0.9	1.05	0.78	0.42	0.42	1.59	1.43	1.66	4.83	3.22	0.714	2.546
ENSBTAG00000048365	WNT7B	Wnt family member 7B [Source:VGNC Symbol;Acc:VGNC:107030]	0.138	-2.853902882	0.007122188	0.113869017	yes	down	0.02	0	0	0.06	0	0.12	0.07	0.08	0.22	0.3	0.016	0.158
ENSBTAG00000020243	SVEP1	sushi, von Willebrand factor type A, EGF and pentraxin domain containing 1 [Source:VGNC Symbol;Acc:VGNC:56985]	7.105	2.828808842	0.007244765	0.115173562	yes	up	0.01	0	0.03	0.05	0.06	0.01	0.01	0	0.01	0.01	0.03	0.008
ENSBTAG00000021654	GAS2	growth arrest specific 2 [Source:VGNC Symbol;Acc:VGNC:29257]	0.483	-1.049854803	0.007268711	0.115245018	yes	down	0.85	7.73	3.79	4.48	4.1	9.39	13	11.07	14.78	12.43	4.19	12.134
ENSBTAG00000050035	ZNF226	zinc finger protein 226 [Source:HGNC Symbol;Acc:HGNC:13019]	2.92	1.545797815	0.007273465	0.115245018	yes	up	9.37	11.03	2.28	2.38	2.47	1.06	3.16	2	6.48	2.43	5.506	3.026
ENSBTAG00000000854	SEC16B	SEC16 homolog B, endoplasmic reticulum export factor [Source:VGNC Symbol;Acc:VGNC:34407]	0.454	-1.138728092	0.007279466	0.115245018	yes	down	1	2.03	2.13	1.83	1.54	3.25	6.63	2.82	13.03	2.49	1.706	5.644
ENSBTAG00000011442	SPAG8	sperm associated antigen 8 [Source:VGNC Symbol;Acc:VGNC:35169]	2.143	1.099719581	0.007381841	0.115985846	yes	up	3.65	6.59	0.97	1.57	2.29	0.89	2.25	1.64	3.22	3.29	3.014	2.258
ENSBTAG00000038737	P2RY6	pyrimidinergic receptor P2Y6 [Source:VGNC Symbol;Acc:VGNC:32530]	0.414	-1.271735126	0.007406494	0.11601865	yes	down	0.65	0.72	1.31	0.83	0.68	1.81	1.52	1.57	8.35	2.48	0.838	3.146
ENSBTAG00000010578	IL17B	interleukin 17B [Source:VGNC Symbol;Acc:VGNC:30118]	7.019	2.811323248	0.00751885	0.117082473	yes	up	9.17	51.77	0.42	2.19	2.35	1.28	5.13	1.2	0.56	1.39	13.18	1.912
ENSBTAG00000011200	ZNF644	zinc finger protein 644 [Source:VGNC Symbol;Acc:VGNC:37320]	0.48	-1.058747331	0.007524147	0.117082473	yes	down	1.26	0.95	1.4	1.04	1.08	1.27	4.65	1.8	6.08	4.11	1.146	3.582
ENSBTAG00000001834	PNKP	polynucleotide kinase 3'-phosphatase [Source:VGNC Symbol;Acc:VGNC:33081]	2.395	1.260208091	0.007543543	0.117114768	yes	up	28.31	8.42	6.18	10.93	9.37	6.6	7.56	7.29	12.74	8.75	12.642	8.588
ENSBTAG00000050992	CNIH2	cornichon family AMPA receptor auxiliary protein 2 [Source:VGNC Symbol;Acc:VGNC:106695]	16.215	4.019259457	0.007550344	0.117114768	yes	up	0	0.58	0.11	0.42	0.21	0	0	0.1	0	0	0.264	0.02
ENSBTAG00000018726	RIMS3	regulating synaptic membrane exocytosis 3 [Source:VGNC Symbol;Acc:VGNC:33973]	7.695	2.943888484	0.007566839	0.117192278	yes	up	0.04	3.66	0.28	0.03	0.14	0.09	0.04	0.06	0	0.04	0.83	0.046
ENSBTAG00000054260		-	0.484	-1.048264762	0.007581198	0.117192278	yes	down	20.94	12.04	79.35	65	67.73	183.04	132.86	96.51	164.94	75.74	49.012	130.618
ENSBTAG00000014358	EVA1B	eva-1 homolog B [Source:VGNC Symbol;Acc:VGNC:52770]	0.496	-1.011253983	0.007601469	0.117283257	yes	down	2.8	10.81	4.89	10.12	12.88	28.56	27.64	15.62	19.22	21.42	8.3	22.492
ENSBTAG00000044138	METTL23	methyltransferase like 23 [Source:VGNC Symbol;Acc:VGNC:97284]	2.119	1.083416657	0.007616646	0.117393062	yes	up	30.1	23.22	9.88	12.46	13.94	12.07	16.63	13.81	14.84	8.41	17.92	13.152
ENSBTAG00000051224	ARSD	arylsulfatase D [Source:HGNC Symbol;Acc:HGNC:717]	0.412	-1.280757036	0.007641773	0.117490754	yes	down	38.03	65.19	2.44	16.33	19.73	49.92	115.06	67.62	127.54	97.59	28.344	91.546
ENSBTAG00000009165	LPIN3	lipin 3 [Source:VGNC Symbol;Acc:VGNC:30968]	0.5	-1.000005213	0.007711243	0.118003245	yes	down	0.58	1.13	0.43	0.71	0.99	1.98	1.3	3.74	2.84	1.35	0.768	2.242
ENSBTAG00000025146		-	3.437	1.781042084	0.007858186	0.118896265	yes	up	1.73	1.76	0.16	0.52	0.49	0.46	0.56	0.52	0.47	0.1	0.932	0.422
ENSBTAG00000016553	EME2	essential meiotic structure-specific endonuclease subunit 2 [Source:VGNC Symbol;Acc:VGNC:28471]	0.397	-1.334561085	0.007861553	0.118896265	yes	down	0.35	4.2	1.14	4	4.31	10.92	13.17	7.38	8.85	7.82	2.8	9.628
ENSBTAG00000005978	PIK3R5	phosphoinositide-3-kinase regulatory subunit 5 [Source:VGNC Symbol;Acc:VGNC:32896]	0.462	-1.114851132	0.007878143	0.118896265	yes	down	0.28	0.19	0.84	0.8	0.74	0.92	1.43	1.15	2.77	2.16	0.57	1.686
ENSBTAG00000015310	SLC25A36	solute carrier family 25 member 36 [Source:VGNC Symbol;Acc:VGNC:34762]	0.365	-1.455064448	0.007880116	0.118896265	yes	down	1.25	1.53	1.76	1.85	1.37	1.16	6.76	1.15	13.56	8.83	1.552	6.292
ENSBTAG00000008554	NINJ2	ninjurin 2 [Source:VGNC Symbol;Acc:VGNC:32079]	0.451	-1.147903678	0.007885602	0.118896265	yes	down	0.26	1.2	1.35	1.03	0.94	4.42	1.86	1.32	2.37	3.17	0.956	2.628
ENSBTAG00000000888	SPTA1	spectrin alpha, erythrocytic 1 [Source:VGNC Symbol;Acc:VGNC:35250]	29.659	4.890393665	0.00790907	0.119126786	yes	up	2.07	27.51	0	0.54	0	0	0	0	2.03	0	6.024	0.406
ENSBTAG00000004873	CCNL2	cyclin L2 [Source:VGNC Symbol;Acc:VGNC:26976]	0.464	-1.107311305	0.00792657	0.119164151	yes	down	4.31	4.79	5.7	6.21	6.65	6.29	20.41	8.1	37.92	22.24	5.532	18.992
ENSBTAG00000010114	ARMCX5	armadillo repeat containing X-linked 5 [Source:HGNC Symbol;Acc:HGNC:25772]	0.461	-1.117859866	0.00793168	0.119164151	yes	down	0.93	0.89	2.63	1.62	1.73	1.93	4.99	2.75	10.41	4.25	1.56	4.866
ENSBTAG00000005456	TTK	TTK protein kinase [Source:VGNC Symbol;Acc:VGNC:36487]	0.109	-3.200329245	0.007936095	0.119164151	yes	down	0	0	0.05	0.02	0	0.07	0.31	0.01	0.17	0.24	0.014	0.16
ENSBTAG00000007093	DDX11	DEAD/H-box helicase 11 [Source:HGNC Symbol;Acc:HGNC:2736]	0.301	-1.732408675	0.007962155	0.119432331	yes	down	0.24	0	0.14	0.13	0.18	0.34	0.69	0.32	1.5	0.61	0.138	0.692
ENSBTAG00000005055	TXK	TXK tyrosine kinase [Source:VGNC Symbol;Acc:VGNC:36529]	0.337	-1.568006783	0.007980364	0.119459401	yes	down	0.02	0.21	0.6	0.47	0.79	0.78	2.01	0.84	3.65	1.43	0.418	1.742
ENSBTAG00000037510		-	0.459	-1.122245365	0.008039869	0.119980216	yes	down	0.88	1.79	2.44	4.19	4.37	5.31	7.09	4.09	12.91	11.06	2.734	8.092
ENSBTAG00000048699		-	0.427	-1.229023028	0.008070393	0.120194987	yes	down	11.58	2.9	11.05	8.18	7.58	13.49	10.38	26.32	56.24	42.09	8.258	29.704
ENSBTAG00000017867	YPEL1	yippee like 1 [Source:VGNC Symbol;Acc:VGNC:37034]	0.454	-1.139560185	0.008089803	0.120355446	yes	down	0.75	1.51	0.4	0.69	0.56	2.26	3.98	1.41	2.69	2.01	0.782	2.47
ENSBTAG00000020911	FNBP4	formin binding protein 4 [Source:VGNC Symbol;Acc:VGNC:54870]	0.396	-1.337766049	0.008121513	0.12070391	yes	down	4.06	3.19	5.05	4.25	4.34	3.23	19.17	4.13	36.21	15.71	4.178	15.69
ENSBTAG00000019072	PSD4	pleckstrin and Sec7 domain containing 4 [Source:VGNC Symbol;Acc:VGNC:33433]	0.413	-1.276321874	0.008159083	0.121045037	yes	down	0.06	0.3	0.11	0.21	0.46	0.77	0.4	0.88	1.03	0.73	0.228	0.762
ENSBTAG00000030841		-	0.305	-1.711641376	0.00821715	0.12150537	yes	down	1.94	11.94	0.73	2.18	1.6	7.64	24.41	7.49	23.74	25.75	3.678	17.806
ENSBTAG00000010322	HYOU1	hypoxia up-regulated 1 [Source:VGNC Symbol;Acc:VGNC:50032]	2.586	1.370803524	0.008254402	0.121808874	yes	up	10.92	2.75	27.45	26.68	24.93	7.28	3.78	19.39	8.46	10.25	18.546	9.832
ENSBTAG00000002121	CDK2AP2	cyclin dependent kinase 2 associated protein 2 [Source:VGNC Symbol;Acc:VGNC:27126]	2.058	1.040933954	0.008302465	0.122015378	yes	up	31.12	12.45	40.23	47.93	47.38	22.11	16.21	43.53	15.53	28.15	35.822	25.106
ENSBTAG00000050496		-	6.84	2.774032934	0.008304809	0.122015378	yes	up	0	0	14.57	11.79	11.49	2.45	1.99	0.76	2.51	0.31	7.57	1.604
ENSBTAG00000021193	FBXO5	F-box protein 5 [Source:VGNC Symbol;Acc:VGNC:28917]	0.102	-3.286787461	0.00832943	1	yes	down	0	0	0.05	0.04	0	0.2	0.31	0.12	0.45	0.25	0.018	0.266
ENSBTAG00000002015	RPS6KA6	ribosomal protein S6 kinase A6 [Source:VGNC Symbol;Acc:VGNC:34145]	0.368	-1.441180299	0.008345534	0.12216352	yes	down	0.78	1.44	1.04	1.07	1.09	1.01	6.97	0.97	9.22	3.87	1.084	4.408
ENSBTAG00000010947	PHYHIPL	phytanoyl-CoA 2-hydroxylase interacting protein like [Source:VGNC Symbol;Acc:VGNC:32851]	5.275	2.399307487	0.00843802	0.123146053	yes	up	1.48	0.38	1.66	1.3	1.19	0.57	0.1	0.98	0	0	1.202	0.33
ENSBTAG00000019907	WNK4	WNK lysine deficient protein kinase 4 [Source:VGNC Symbol;Acc:VGNC:36952]	2.912	1.542101824	0.008452129	0.123228494	yes	up	0.41	1.32	0.22	0.22	0.23	0.15	0.31	0.16	0.39	0.24	0.48	0.25
ENSBTAG00000017797	LY75	lymphocyte antigen 75 [Source:NCBI gene (formerly Entrezgene);Acc:407236]	0.308	-1.698609369	0.008503362	0.123755505	yes	down	0.12	0	0.07	0.12	0.03	0.23	0.31	0.17	0.49	0.47	0.068	0.334
ENSBTAG00000048701		-	13.165	3.718657072	0.00857215	0.124232208	yes	up	1.06	2.39	0.21	0.07	0.07	0	0	0.54	0	0	0.76	0.108
ENSBTAG00000017611	CCSER2	coiled-coil serine rich protein 2 [Source:VGNC Symbol;Acc:VGNC:26994]	2.104	1.073125883	0.008596816	0.124465831	yes	up	1.91	1.51	0.75	0.74	0.92	0.79	0.67	0.92	1.11	0.68	1.166	0.834
ENSBTAG00000053784		-	27.329	4.772386599	0.008750499	0.126286409	yes	up	3.79	20.43	0	0.79	0.75	0	0.25	0	1.3	0.05	5.152	0.32
ENSBTAG00000052904	MEX3B	mex-3 RNA binding family member B [Source:VGNC Symbol;Acc:VGNC:54452]	0.242	-2.047736088	0.00875698	0.126286409	yes	down	0	0.05	0.03	0.08	0.02	0.09	0.16	0.12	0.29	0.34	0.036	0.2
ENSBTAG00000054314		-	0.326	-1.615787834	0.008797295	0.126613237	yes	down	0.13	1.02	1.4	1.07	0.98	3.07	1.8	10.59	1.15	2.29	0.92	3.78
ENSBTAG00000001617	G2E3	G2/M-phase specific E3 ubiquitin protein ligase [Source:VGNC Symbol;Acc:VGNC:29175]	0.27	-1.887896962	0.008814044	0.126729066	yes	down	0.08	0	0.18	0.19	0.23	0.1	1.03	0.38	1.18	1.04	0.136	0.746
ENSBTAG00000043558	ND1	NADH dehydrogenase subunit 1 [Source:NCBI gene (formerly Entrezgene);Acc:3283877]	4.845	2.276624464	0.008846256	0.126750279	yes	up	69830.17	44060.75	3791.84	12039.12	12207.28	1751.78	8807.09	3812.48	19111.58	16950.75	28385.832	10086.736
ENSBTAG00000051801		-	3.615	1.854062717	0.008857349	0.126750279	yes	up	115.02	323.92	577.59	443.55	283.66	122.69	0	219.01	613.26	214.63	348.748	233.918
ENSBTAG00000006769	HSD3B1	hydroxy-delta-5-steroid dehydrogenase, 3 beta- and steroid delta-isomerase 1 [Source:NCBI gene (formerly Entrezgene);Acc:281824]	7.461	2.899414603	0.008869964	0.126750279	yes	up	100.24	37.9	0.91	14.32	14.08	0.51	4.85	19.57	8.97	4.38	33.49	7.656
ENSBTAG00000005392	KBTBD3	kelch repeat and BTB domain containing 3 [Source:VGNC Symbol;Acc:VGNC:30416]	2.582	1.368465009	0.008871696	0.126750279	yes	up	0.86	3.33	0.87	0.93	0.85	0.38	1.15	0.39	1.09	0.85	1.368	0.772
ENSBTAG00000051925	5S_rRNA	5S ribosomal RNA [Source:RFAM;Acc:RF00001]	6.681	2.740035118	0.008878933	0.126750279	yes	up	15.79	14.89	0	1.17	2.77	0	2.63	2.18	2.25	1.68	6.924	1.748
ENSBTAG00000045218	bta-mir-2431	bta-mir-2431 [Source:miRBase;Acc:MI0011481]	0.265	-1.917264607	0.008881875	0.126750279	yes	down	0.29	0.28	0.46	0.09	0.45	1.76	3.92	0.69	1.35	0.73	0.314	1.69
ENSBTAG00000006107	SLF1	SMC5-SMC6 complex localization factor 1 [Source:VGNC Symbol;Acc:VGNC:52883]	0.325	-1.622045585	0.008905759	0.126750279	yes	down	0.06	0.08	0.26	0.14	0.2	0.17	1.12	0.16	0.97	0.75	0.148	0.634
ENSBTAG00000003151	DNAJB11	DnaJ heat shock protein family (Hsp40) member B11 [Source:NCBI gene (formerly Entrezgene);Acc:506316]	2.176	1.12154789	0.008906561	0.126750279	yes	up	32.15	6.97	46.85	47.92	45.04	16.91	16.57	35.23	21.88	28.59	35.786	23.836
ENSBTAG00000052361		-	2.307	1.206226842	0.008942229	0.126750279	yes	up	2.16	1.42	2.54	3.04	3.23	1.27	1.38	1.46	2.38	1.78	2.478	1.654
ENSBTAG00000006801	TMEM106A	transmembrane protein 106A [Source:VGNC Symbol;Acc:VGNC:35944]	0.457	-1.128887633	0.008950972	0.126750279	yes	down	1.37	1.48	2.05	2.53	2.57	2.5	5.8	3.34	16.92	4.73	2	6.658
ENSBTAG00000014540	PERM1	PPARGC1 and ESRR induced regulator, muscle 1 [Source:VGNC Symbol;Acc:VGNC:32749]	10.97	3.455445178	0.008973415	0.126750279	yes	up	0.04	0.45	0	0.11	0.05	0	0.05	0	0.04	0	0.13	0.018
ENSBTAG00000036371	MIR193B	microRNA 193b [Source:HGNC Symbol;Acc:HGNC:32087]	2.561	1.356914278	0.008983538	0.126750279	yes	up	18.05	6.27	5.9	7.68	8.4	2.3	8.46	2.93	11.92	5.14	9.26	6.15
ENSBTAG00000004384	APOF	apolipoprotein F [Source:VGNC Symbol;Acc:VGNC:55845]	0.453	-1.142357339	0.008989567	0.126750279	yes	down	23.57	51.79	177.35	140.23	142.08	414.31	236.41	358.86	295.05	236.35	107.004	308.196
ENSBTAG00000020471	SAMD15	sterile alpha motif domain containing 15 [Source:VGNC Symbol;Acc:VGNC:34270]	3.251	1.700997849	0.009010369	0.126867017	yes	up	0.41	0.62	0.14	0.1	0.27	0.1	0.05	0.08	0.29	0.21	0.308	0.146
ENSBTAG00000007001	SLC26A1	solute carrier family 26 member 1 [Source:VGNC Symbol;Acc:VGNC:34775]	0.315	-1.664616637	0.009015267	0.126867017	yes	down	0.68	8.96	1.34	3.67	3.18	21.79	5.28	35.93	10.77	5.03	3.566	15.76
ENSBTAG00000033685	CCNJ	cyclin J [Source:VGNC Symbol;Acc:VGNC:26972]	3.55	1.827693445	0.009068956	0.127131222	yes	up	0.72	0.88	0.09	0.24	0.26	0.21	0.2	0.31	0.19	0.05	0.438	0.192
ENSBTAG00000002497	ELOVL2	ELOVL fatty acid elongase 2 [Source:VGNC Symbol;Acc:VGNC:28448]	0.394	-1.343825079	0.009121317	0.127742291	yes	down	1.62	1.35	5.16	4.42	4.41	9.28	4.1	19.3	7.33	2.4	3.392	8.482
ENSBTAG00000048171	TAP	tracheal antimicrobial peptide [Source:NCBI gene (formerly Entrezgene);Acc:286837]	32.153	5.006876901	0.00920231	0.128382798	yes	up	0	0	30.28	18.71	21.36	1.6	1.11	0.23	0	0	14.07	0.588
ENSBTAG00000019277	KCNH3	potassium voltage-gated channel subfamily H member 3 [Source:VGNC Symbol;Acc:VGNC:30445]	0.455	-1.137516773	0.009225696	0.12846296	yes	down	0.23	1.82	0.84	1.08	1.14	2.67	1.52	4.51	5.02	2.35	1.022	3.214
ENSBTAG00000018647	SLC2A11	solute carrier family 2 member 11 [Source:VGNC Symbol;Acc:VGNC:53922]	6.252	2.644285604	0.00923545	0.128465419	yes	up	0.03	0.05	0.43	0.52	0.57	0	0	0.19	0.06	0.11	0.32	0.072
ENSBTAG00000035705	MTMR8	myotubularin related protein 8 [Source:VGNC Symbol;Acc:VGNC:56931]	2.892	1.532228393	0.009252271	0.128465419	yes	up	1.6	6.24	0.81	1.62	1.63	1.32	2.27	0.59	1	0.82	2.38	1.2
ENSBTAG00000052822	C3H1orf162	chromosome 3 C1orf162 homolog [Source:VGNC Symbol;Acc:VGNC:106664]	2.142	1.098762222	0.009314992	0.129089304	yes	up	2.61	7.59	2.46	3.72	4.29	0.96	2.49	2.1	5.43	1.47	4.134	2.49
ENSBTAG00000006261	GPR17	G protein-coupled receptor 17 [Source:VGNC Symbol;Acc:VGNC:29568]	0.066	-3.930830478	0.009365109	1	yes	down	0	0	0	0	0	0.06	0.11	0.04	0.23	0.05	0	0.098
ENSBTAG00000018137	A2M	alpha-2-macroglobulin [Source:VGNC Symbol;Acc:VGNC:55837]	5.428	2.440422787	0.009381983	0.129413837	yes	up	14.88	11.97	1151.13	889.56	896.56	225.98	61.72	112.17	95.17	89.44	592.82	116.896
ENSBTAG00000006383		-	0.195	-2.357765874	0.009388322	0.129413837	yes	down	76.7	16.89	7.93	19.83	15.83	160.09	173.56	163.58	161.21	230.22	27.436	177.732
ENSBTAG00000008144	PPIL6	peptidylprolyl isomerase like 6 [Source:VGNC Symbol;Acc:VGNC:33205]	10.544	3.398320046	0.009433339	0.129413837	yes	up	0	6.58	0.06	0.91	0.39	0	0	0.35	0.2	0.14	1.588	0.138
ENSBTAG00000018833	SVOP	SV2 related protein [Source:VGNC Symbol;Acc:VGNC:35498]	6.465	2.692665405	0.009435428	0.129413837	yes	up	4.91	31.24	0.45	1.54	1.14	0.69	2.36	1.01	3.89	1.42	7.856	1.874
ENSBTAG00000002084	UNC5C	unc-5 netrin receptor C [Source:VGNC Symbol;Acc:VGNC:36672]	0.374	-1.417458394	0.009455417	0.129488741	yes	down	0.01	0.07	0.07	0.09	0.08	0.26	0.15	0.15	0.37	0.34	0.064	0.254
ENSBTAG00000007077	ABHD1	abhydrolase domain containing 1 [Source:VGNC Symbol;Acc:VGNC:25487]	2.444	1.289423956	0.009481297	0.1296064	yes	up	155.49	149.86	47.44	68.22	64.64	79.45	59.17	99.7	41.96	17.31	97.13	59.518
ENSBTAG00000017602	TMEM45B	transmembrane protein 45B [Source:VGNC Symbol;Acc:VGNC:36089]	0.498	-1.005031596	0.009498534	0.12965899	yes	down	4.83	9.8	15.11	14.28	13.69	43.71	17.94	56.9	18.05	20.26	11.542	31.372
ENSBTAG00000054838		-	3.192	1.6746675	0.009543294	0.13002626	yes	up	0.44	5.36	9.02	6.57	7.91	1.96	1.61	5.81	0.38	1.95	5.86	2.342
ENSBTAG00000007440	MLANA	melan-A [Source:VGNC Symbol;Acc:VGNC:31494]	3.247	1.698887282	0.009614993	0.130636541	yes	up	1.52	0.66	0.25	0.69	1.47	0.17	0.24	0.33	1.12	0.5	0.918	0.472
ENSBTAG00000017132	TTC22	tetratricopeptide repeat domain 22 [Source:VGNC Symbol;Acc:VGNC:50116]	0.066	-3.911867537	0.009653969	0.130866474	yes	down	0	0	0	0	0.03	0.07	0	0.04	0.3	0.3	0.006	0.142
ENSBTAG00000000185	SLC6A14	solute carrier family 6 member 14 [Source:VGNC Symbol;Acc:VGNC:34917]	0.393	-1.347634957	0.009676841	0.130866474	yes	down	0.24	1.04	0.39	0.29	0.3	0.57	1.06	0.55	3.43	1.92	0.452	1.506
ENSBTAG00000039237		-	8.313	3.055341631	0.009737176	0.131263974	yes	up	0	1.57	52.71	35.92	45.95	7.35	2.09	1.13	7.08	7.6	27.23	5.05
ENSBTAG00000044078	TESC	tescalcin [Source:VGNC Symbol;Acc:VGNC:35753]	2.187	1.128777581	0.009742283	0.131263974	yes	up	15.92	13.95	24.94	32.59	30.81	14.37	15.16	31.16	4.8	10.94	23.642	15.286
ENSBTAG00000032292	CCDC159	coiled-coil domain containing 159 [Source:VGNC Symbol;Acc:VGNC:26863]	3.977	1.991819627	0.00977613	0.131517953	yes	up	3.3	16.62	1.25	1.16	1.13	0.76	2.92	0.93	3.89	0.79	4.692	1.858
ENSBTAG00000054738		-	3.936	1.976776049	0.009779193	0.131517953	yes	up	0.47	1.22	0.18	0.45	0.27	0.16	0.31	0.04	0.34	0.05	0.518	0.18
ENSBTAG00000053209		-	0.089	-3.497807644	0.009829994	1	yes	down	0	0.06	0	0	0	0.35	0.15	0.3	0.22	0.42	0.012	0.288
ENSBTAG00000052047		-	0.129	-2.951632238	0.009835325	0.132150832	yes	down	0.07	0	0	0.1	0.05	0.05	0.03	1.59	0.52	0.19	0.044	0.476
ENSBTAG00000003851	CCNL1	cyclin L1 [Source:VGNC Symbol;Acc:VGNC:26975]	0.385	-1.376367233	0.00984493	0.132157982	yes	down	1.98	0.86	6.29	5.98	5.65	5.33	18.53	5.49	26.63	20.25	4.152	15.246
ENSBTAG00000002190	DOCK8	dedicator of cytokinesis 8 [Source:VGNC Symbol;Acc:VGNC:28162]	0.352	-1.506279349	0.009879272	0.132436231	yes	down	1.98	0.3	9.71	10.68	11.44	6.74	11.65	6.74	74.14	78.43	6.822	35.54
ENSBTAG00000002177	PIKFYVE	phosphoinositide kinase, FYVE-type zinc finger containing [Source:VGNC Symbol;Acc:VGNC:32898]	0.46	-1.120371272	0.009883844	0.132436231	yes	down	0.4	0.29	0.55	0.58	0.5	0.43	2.26	0.69	2.55	1.44	0.464	1.474
ENSBTAG00000021223	CRY2	cryptochrome circadian regulator 2 [Source:VGNC Symbol;Acc:VGNC:27731]	0.425	-1.236041565	0.009904728	0.132574949	yes	down	0.19	2.22	0.68	0.75	0.62	3.04	2.55	2	3.48	3.69	0.892	2.952
ENSBTAG00000006222	TFDP2	transcription factor Dp-2 [Source:VGNC Symbol;Acc:VGNC:35786]	2.084	1.059515215	0.009937312	0.132664484	yes	up	1.45	2.92	0.96	1.24	1.71	1.62	0.87	0.74	1.81	0.89	1.656	1.186
ENSBTAG00000051534	GNMT	glycine N-methyltransferase [Source:NCBI gene (formerly Entrezgene);Acc:538212]	2.746	1.457593733	0.009975434	0.132895949	yes	up	42.07	11.18	46.74	55.59	51.07	20.21	17.99	57.6	7.78	6.67	41.33	22.05
ENSBTAG00000034255	EIF5B	eukaryotic translation initiation factor 5B [Source:VGNC Symbol;Acc:VGNC:28420]	2.515	1.330597517	0.009979716	0.132895949	yes	up	37.77	12.39	9.06	6.11	6.52	5.71	8.13	8.16	11.15	9.91	14.37	8.612
ENSBTAG00000008726	NCS1	neuronal calcium sensor 1 [Source:VGNC Symbol;Acc:VGNC:31928]	2.046	1.032702881	0.009982023	0.132895949	yes	up	12.03	12.32	9.49	9.31	10.11	11.1	6.1	16.15	4.79	3.08	10.652	8.244
ENSBTAG00000020379	AREL1	apoptosis resistant E3 ubiquitin protein ligase 1 [Source:VGNC Symbol;Acc:VGNC:26058]	0.493	-1.020338186	0.010011862	0.132961057	yes	down	1.01	3.51	3.2	3.49	3.41	10.88	5.17	13.02	6.73	4.29	2.924	8.018
ENSBTAG00000031355		-	0.32	-1.644140886	0.010083189	0.133366303	yes	down	0.08	0	0.08	0.1	0.18	0.21	0.27	0.33	0.56	0.6	0.088	0.394
ENSBTAG00000007362	XPC	XPC complex subunit, DNA damage recognition and repair factor [Source:VGNC Symbol;Acc:VGNC:36993]	0.417	-1.263147196	0.010232751	0.134555201	yes	down	4.63	31.99	6.21	9.57	10.04	24.22	52.93	18.69	89.9	36.77	12.488	44.502
ENSBTAG00000046677	RTN4R	reticulon 4 receptor [Source:VGNC Symbol;Acc:VGNC:34206]	0.302	-1.725641672	0.010297506	0.135119983	yes	down	0.07	1.51	0.13	1.5	0.79	5.74	2.09	3.15	1.69	1.23	0.8	2.78
ENSBTAG00000037899	DLK1	delta like non-canonical Notch ligand 1 [Source:VGNC Symbol;Acc:VGNC:28092]	3.114	1.638555814	0.010409738	0.135980124	yes	up	2.14	0.4	9.53	6.39	7.18	0.77	1.66	0.6	6.94	2.61	5.128	2.516
ENSBTAG00000052654		-	5.697	2.510326003	0.010548757	0.137058559	yes	up	28.72	30.9	0.36	4.55	4.52	3.1	4.05	6.76	7.3	3.06	13.81	4.854
ENSBTAG00000037570		-	0.309	-1.693412801	0.010565733	0.137069715	yes	down	0.06	0.26	0.78	0.76	1.02	2.26	2.93	0.23	4.12	2.74	0.576	2.456
ENSBTAG00000021899	PDE9A	phosphodiesterase 9A [Source:VGNC Symbol;Acc:VGNC:32688]	2.107	1.075384023	0.010568437	0.137069715	yes	up	7.75	23.08	7.14	5.58	6.41	6.58	10.11	5.13	5.72	5.66	9.992	6.64
ENSBTAG00000044074	MLLT10	MLLT10 histone lysine methyltransferase DOT1L cofactor [Source:VGNC Symbol;Acc:VGNC:58389]	0.485	-1.044885081	0.010609345	0.137477853	yes	down	2.76	4.44	6.62	6.19	5.55	5.21	23.7	5.06	27.45	17.57	5.112	15.798
ENSBTAG00000000106	DIPK1C	divergent protein kinase domain 1C [Source:VGNC Symbol;Acc:VGNC:28826]	0.362	-1.467803613	0.010661431	0.137817621	yes	down	2.27	0.71	0.42	1.04	0.95	4.01	8.67	5.89	2.96	1.48	1.078	4.602
ENSBTAG00000005937	TTLL9	tubulin tyrosine ligase like 9 [Source:VGNC Symbol;Acc:VGNC:36496]	2.235	1.160085609	0.010680008	0.137817621	yes	up	1.89	1.37	3.11	1.75	1.48	1.18	2.19	0.42	1.17	2.69	1.92	1.53
ENSBTAG00000006907	NEB	nebulin [Source:VGNC Symbol;Acc:VGNC:31977]	31.643	4.983801198	0.01068691	1	yes	up	32.71	11.3	0	0	0.01	0	0	0	0	0	8.804	0
ENSBTAG00000017289	MCF2L	MCF.2 cell line derived transforming sequence like [Source:VGNC Symbol;Acc:VGNC:31302]	0.469	-1.09273425	0.010699887	0.137817621	yes	down	0.2	18.06	0.76	1.1	1.34	1.31	1.99	1.66	5.01	3.33	4.292	2.66
ENSBTAG00000016014	NUP42	nucleoporin 42 [Source:VGNC Symbol;Acc:VGNC:32368]	2.115	1.08060377	0.010720725	0.137817621	yes	up	1.41	2.16	1	1.56	1.02	0.59	0.73	0.86	2.03	0.84	1.43	1.01
ENSBTAG00000000650	TUBGCP6	tubulin gamma complex associated protein 6 [Source:VGNC Symbol;Acc:VGNC:36516]	2.915	1.543670557	0.010758854	0.137887577	yes	up	12.54	65.13	3.25	7.48	8.57	3.71	8.55	5.35	11.1	5.85	19.394	6.912
ENSBTAG00000002323	USP28	ubiquitin specific peptidase 28 [Source:VGNC Symbol;Acc:VGNC:36720]	0.479	-1.062617452	0.010787252	0.138063558	yes	down	1.91	3.97	2.26	2.07	2.39	3.39	7.13	3.17	12.46	6.5	2.52	6.53
ENSBTAG00000004110		-	0.164	-2.609731145	0.010827481	0.138214073	yes	down	0	0	0.08	0.08	0.16	0.07	0.47	0.15	1.67	0.59	0.064	0.59
ENSBTAG00000053132	INAFM1	InaF motif containing 1 [Source:VGNC Symbol;Acc:VGNC:106781]	2.162	1.112479696	0.010887318	0.138371544	yes	up	20.94	20.27	6.41	10.17	9.94	6.71	12.79	7.69	12.29	12.75	13.546	10.446
ENSBTAG00000012401		-	15.223	3.928148528	0.010940348	0.138680323	yes	up	0	1.91	1.1	2.66	7.09	0	0	0	1.46	0	2.552	0.292
ENSBTAG00000008201	ODAD3	outer dynein arm docking complex subunit 3 [Source:VGNC Symbol;Acc:VGNC:26856]	3.476	1.797390723	0.010953131	0.138680323	yes	up	2.26	4.34	0.3	0.63	0.82	0.22	0.59	0.48	1.96	0.38	1.67	0.726
ENSBTAG00000006282	POU2AF1	POU class 2 homeobox associating factor 1 [Source:VGNC Symbol;Acc:VGNC:33173]	2.582	1.368622123	0.010959221	0.138680323	yes	up	0.19	0.35	1.53	1.39	1.29	0.53	0.54	0.2	0.31	0.66	0.95	0.448
ENSBTAG00000049802		-	0.364	-1.459784337	0.011010412	0.138896282	yes	down	0.21	0.2	0.33	0.34	0.3	0.18	1.24	0.51	2.39	1.35	0.276	1.134
ENSBTAG00000015778	SASS6	SAS-6 centriolar assembly protein [Source:VGNC Symbol;Acc:VGNC:34295]	0.436	-1.197895429	0.011014432	0.138896282	yes	down	0.1	0.5	0.11	0.26	0.25	0.49	0.96	0.5	0.95	0.7	0.244	0.72
ENSBTAG00000021557	FUT2	fucosyltransferase 2 (secretor status included) [Source:NCBI gene (formerly Entrezgene);Acc:281175]	0.097	-3.362518973	0.0111082	0.139626094	yes	down	0	0	0	0.06	0.06	0.28	0.14	0.93	0.14	0.44	0.024	0.386
ENSBTAG00000030939	ZNF575	zinc finger protein 575 [Source:NCBI gene (formerly Entrezgene);Acc:504571]	0.451	-1.149557106	0.011114718	0.139626094	yes	down	0.71	2.31	0.68	3.38	2.98	7.18	7.41	5.3	6.23	4.55	2.012	6.134
ENSBTAG00000015065	TMPRSS7	transmembrane serine protease 7 [Source:VGNC Symbol;Acc:VGNC:52837]	0.095	-3.391916789	0.011117174	0.139626094	yes	down	0	0	0	0.05	0	0.22	0.2	0.05	0.22	0.08	0.01	0.154
ENSBTAG00000001844	MOGS	mannosyl-oligosaccharide glucosidase [Source:VGNC Symbol;Acc:VGNC:58390]	2.06	1.042591557	0.011228105	0.140582042	yes	up	18.47	4.94	25.99	26.53	26.07	17.06	9.11	20.8	10.81	11.01	20.4	13.758
ENSBTAG00000017765	GSTM1	glutathione S-transferase M1 [Source:NCBI gene (formerly Entrezgene);Acc:327709]	0.373	-1.422792247	0.011243068	0.140582042	yes	down	25.28	134.46	30.65	33.69	33.44	180.36	161.64	83.78	289.13	198.14	51.504	182.61
ENSBTAG00000051675	C15orf65	chromosome 15 open reading frame 65 [Source:HGNC Symbol;Acc:HGNC:44654]	0.076	-3.708470156	0.011266577	1	yes	down	0	0	0	0	0.08	0.54	0.1	0.08	1.14	0.47	0.016	0.466
ENSBTAG00000036061		-	20.485	4.356514536	0.011375462	0.1418524	yes	up	0	0	2.16	1.98	1.78	0.03	0	0.03	0.11	0	1.184	0.034
ENSBTAG00000052184		-	12.326	3.623629756	0.011483154	0.142948116	yes	up	0	0	3.67	2.9	3.36	0	0.81	0	0.51	0	1.986	0.264
ENSBTAG00000012681	CORO2B	coronin 2B [Source:VGNC Symbol;Acc:VGNC:27624]	2.181	1.125270816	0.011613775	0.143703226	yes	up	0.99	0.46	0.33	0.53	0.63	0.29	0.24	0.44	0.62	0.5	0.588	0.418
ENSBTAG00000005412	NEDD4L	NEDD4 like E3 ubiquitin protein ligase [Source:VGNC Symbol;Acc:VGNC:31983]	3.072	1.619278914	0.011642257	0.143703226	yes	up	4.67	32.75	3.11	3.03	3.47	3.07	5.03	4.56	5.8	4.51	9.406	4.594
ENSBTAG00000001829	SLC17A9	solute carrier family 17 member 9 [Source:VGNC Symbol;Acc:VGNC:34704]	2.34	1.226247175	0.011693275	0.143995931	yes	up	10.76	2.58	14.58	13.81	13.24	5.45	3.17	15.17	4.85	5.1	10.994	6.748
ENSBTAG00000001752	FUCA2	alpha-L-fucosidase 2 [Source:VGNC Symbol;Acc:VGNC:29141]	0.429	-1.222112862	0.011771149	0.144558839	yes	down	0.29	0.61	0.47	0.54	0.73	2.22	1.06	3.47	1.29	0.64	0.528	1.736
ENSBTAG00000053883		-	14.034	3.810808502	0.011835528	1	yes	up	13.07	0	0.22	0.11	0.19	0	0	0.1	0.12	0	2.718	0.044
ENSBTAG00000014144	CCDC113	coiled-coil domain containing 113 [Source:VGNC Symbol;Acc:VGNC:26835]	4.75	2.247925735	0.011889747	0.145201067	yes	up	5.32	3.41	0.09	0.86	0.99	0.76	0.9	1.07	0.38	0	2.134	0.622
ENSBTAG00000034090		-	0.066	-3.919894307	0.011896085	1	yes	down	0	0	0	0.02	0	0.05	0.18	0	0.32	0.07	0.004	0.124
ENSBTAG00000018688	CBR3	carbonyl reductase 3 [Source:VGNC Symbol;Acc:VGNC:53516]	2.35	1.232469471	0.011915392	0.145269092	yes	up	13.97	40.57	3.61	7.65	6.14	2.95	7.93	5.49	8.31	4.46	14.388	5.828
ENSBTAG00000051012		-	2.179	1.123832656	0.012076924	0.146951038	yes	up	1.96	1.06	1.7	1.77	1.45	0.36	1.65	1.06	0.95	1.98	1.588	1.2
ENSBTAG00000050973		-	2.062	1.043747584	0.012103717	0.146999915	yes	up	8.99	7.28	32.28	28.13	31.47	13.55	17.78	20.73	10.29	17.81	21.63	16.032
ENSBTAG00000014898	HK3	hexokinase 3 [Source:VGNC Symbol;Acc:VGNC:29866]	0.481	-1.056179738	0.012161682	0.146999915	yes	down	3.47	3.11	4.41	4.53	4.29	3.66	11.59	2.15	24.04	6.49	3.962	9.586
ENSBTAG00000009468	SHISAL2B	shisa like 2B [Source:VGNC Symbol;Acc:VGNC:28738]	0.069	-3.851118297	0.012295855	1	yes	down	0	0	0	0	0	0.29	0.61	0.1	0.48	0.6	0	0.416
ENSBTAG00000018991	TSGA10	testis specific 10 [Source:VGNC Symbol;Acc:VGNC:36415]	0.415	-1.268893527	0.01231672	0.148139567	yes	down	0.11	0.31	0.14	0.14	0.18	0.19	1.02	0.56	0.62	0.6	0.176	0.598
ENSBTAG00000023670		-	4.367	2.126542733	0.012328038	0.148150062	yes	up	1.53	0	3.12	1.81	2.1	0.8	0.49	0.22	1.05	0.75	1.712	0.662
ENSBTAG00000005062	TEC	tec protein tyrosine kinase [Source:VGNC Symbol;Acc:VGNC:35728]	0.356	-1.490933965	0.012339498	0.148165527	yes	down	0.21	0	0.28	0.25	0.34	0.43	1.06	0.49	1.35	1.14	0.216	0.894
ENSBTAG00000017718	CCL22	C-C motif chemokine ligand 22 [Source:VGNC Symbol;Acc:VGNC:26949]	0.171	-2.546626643	0.012366389	0.148210301	yes	down	0	0.11	0.05	0.05	0.05	0.59	1.13	0.2	0.09	0.03	0.052	0.408
ENSBTAG00000038055	KLF16	Kruppel like factor 16 [Source:VGNC Symbol;Acc:VGNC:58603]	2.146	1.101798321	0.012373042	0.148210301	yes	up	2.09	5.62	10.05	9.58	10.17	7.52	4.75	5.2	2.02	3.76	7.502	4.65
ENSBTAG00000008492	ZMYM3	zinc finger MYM-type containing 3 [Source:VGNC Symbol;Acc:VGNC:37199]	0.467	-1.099064324	0.012416936	0.148308218	yes	down	0.45	20.54	1.38	1.43	1.37	1.68	3.34	1.51	9.2	3.49	5.034	3.844
ENSBTAG00000047420	BTNL9	butyrophilin like 9 [Source:NCBI gene (formerly Entrezgene);Acc:100125313]	2.502	1.323283858	0.012432841	0.148308218	yes	up	0.45	2.16	2.46	1.43	2.28	0.44	0.57	1.47	0.5	2.09	1.756	1.014
ENSBTAG00000008370		-	0.404	-1.305790976	0.012490722	0.148754995	yes	down	0.14	0.74	0.85	1.42	1.19	1.82	3.64	2.04	4.92	3.84	0.868	3.252
ENSBTAG00000032774	ADIRF	adiposis regulatory factor [Source:VGNC Symbol;Acc:VGNC:25680]	2.673	1.41837962	0.012508008	0.148832124	yes	up	20.68	87.66	16.83	15.15	17.23	7.44	17.79	6.77	37.32	26.43	31.51	19.15
ENSBTAG00000039122	PLA2G5	phospholipase A2 group V [Source:VGNC Symbol;Acc:VGNC:32963]	0.056	-4.167577838	0.012615484	1	yes	down	0	0	0	0	0	0.22	0.66	0	0.39	0.33	0	0.32
ENSBTAG00000014538	HPCAL4	hippocalcin like 4 [Source:VGNC Symbol;Acc:VGNC:29938]	0.204	-2.296466012	0.012639323	0.149761974	yes	down	0	0.01	0.01	0.05	0.04	0.27	0.25	0.07	0.03	0.08	0.022	0.14
ENSBTAG00000002600	EFCAB7	EF-hand calcium binding domain 7 [Source:VGNC Symbol;Acc:VGNC:28347]	0.446	-1.16333602	0.012678886	0.149761974	yes	down	0.16	8.89	1.43	1.35	1.99	1.27	5.98	2.1	5.71	4.2	2.764	3.852
ENSBTAG00000049889	ZBED4	zinc finger BED-type containing 4 [Source:VGNC Symbol;Acc:VGNC:107035]	0.343	-1.545700127	0.012679332	0.149761974	yes	down	0	0.18	0.24	0.31	0.5	0.61	0.34	0.87	2.04	1.17	0.246	1.006
ENSBTAG00000031774	H1-12	H1.12 linker histone, cluster member [Source:VGNC Symbol;Acc:VGNC:83563]	0.298	-1.745083125	0.012731286	0.15014671	yes	down	0.11	0	0.07	0.36	0.32	1.07	0.25	0.85	1.12	0.84	0.172	0.826
ENSBTAG00000000046	SURF2	surfeit 2 [Source:VGNC Symbol;Acc:VGNC:35484]	2.018	1.012900553	0.01275101	0.150257658	yes	up	22.95	12.03	9.72	12.82	12.25	6.94	16.06	8.89	12.39	12.57	13.954	11.37
ENSBTAG00000049251		-	0.157	-2.669517018	0.01277897	0.150465396	yes	down	0	0	0.17	0.34	0	0.92	0.27	1.83	0.95	0.54	0.102	0.902
ENSBTAG00000048822	ANXA13	annexin A13 [Source:NCBI gene (formerly Entrezgene);Acc:614415]	0.084	-3.571968983	0.012883183	1	yes	down	0	0	0	0	0.03	0.05	0.23	0.14	0.03	0.22	0.006	0.134
ENSBTAG00000043553	GPX3	glutathione peroxidase 3 [Source:VGNC Symbol;Acc:VGNC:29619]	3.26	1.704888628	0.012892706	0.151437303	yes	up	2009.86	408.6	1543.64	1778.69	1827.36	1076.54	692.18	1177.92	24.17	343.96	1513.63	662.954
ENSBTAG00000008293	GPCPD1	glycerophosphocholine phosphodiesterase 1 [Source:VGNC Symbol;Acc:VGNC:29528]	0.405	-1.304115422	0.012942941	0.151645418	yes	down	0.24	0.74	0.79	1.05	0.49	0.92	2.69	0.6	4.22	2.96	0.662	2.278
ENSBTAG00000000195		-	0.336	-1.573483875	0.01295207	0.151645418	yes	down	0.18	0.08	0.09	0.08	0.06	0.35	0.32	0.32	0.87	0.34	0.098	0.44
ENSBTAG00000014199	TBX21	T-box transcription factor 21 [Source:VGNC Symbol;Acc:VGNC:35668]	0.447	-1.160742127	0.012979947	0.151849737	yes	down	0.1	0.25	0.81	0.43	0.44	1.45	0.73	0.72	1.77	1.64	0.406	1.262
ENSBTAG00000033897		-	16.861	4.075598469	0.013050367	1	yes	up	0.26	0.12	0.51	0.36	0.12	0	0	0	0	0	0.274	0
ENSBTAG00000023179	TRIB1	tribbles pseudokinase 1 [Source:VGNC Symbol;Acc:VGNC:36308]	2.105	1.073823121	0.013134969	0.15279621	yes	up	11.89	2.12	7.13	6.18	6.53	5.15	4.86	6.1	5.44	3.1	6.77	4.93
ENSBTAG00000049636		-	7.027	2.812845514	0.013148867	0.15279621	yes	up	1.26	3.09	0	0.18	0.15	0	0.25	0.22	0.5	0.15	0.936	0.224
ENSBTAG00000032852	GPRASP2	G protein-coupled receptor associated sorting protein 2 [Source:VGNC Symbol;Acc:VGNC:29605]	0.344	-1.537663383	0.013154663	0.15279621	yes	down	0	0.33	0.15	0.28	0.21	0.55	0.33	0.49	1.6	1.08	0.194	0.81
ENSBTAG00000020335	RNF32	ring finger protein 32 [Source:VGNC Symbol;Acc:VGNC:34062]	4.755	2.249374505	0.01317449	0.15279621	yes	up	4.34	32.46	0.2	0.98	2.42	0.35	2.31	0.31	0.38	1.74	8.08	1.018
ENSBTAG00000049275		-	2.302	1.202885313	0.013188988	0.15279621	yes	up	2.04	3.4	1.38	1.77	1.78	0.95	1.06	0.76	2.62	1.56	2.074	1.39
ENSBTAG00000007331	PLOD2	procollagen-lysine,2-oxoglutarate 5-dioxygenase 2 [Source:VGNC Symbol;Acc:VGNC:33040]	0.457	-1.128885802	0.01319046	0.15279621	yes	down	0.22	0.61	0.63	0.82	0.71	1.1	2.5	0.48	2.55	2.52	0.598	1.83
ENSBTAG00000000494	PDE4D	phosphodiesterase 4D [Source:VGNC Symbol;Acc:VGNC:32677]	4.076	2.027079793	0.013203644	0.15279621	yes	up	1.1	25.82	0.03	0.23	0.7	0.16	0.45	0.49	0.93	0.1	5.576	0.426
ENSBTAG00000016165	KRT7	keratin 7 [Source:VGNC Symbol;Acc:VGNC:30734]	0.448	-1.158956442	0.013207719	0.15279621	yes	down	0.45	1.34	1.24	1.66	1.61	3.3	3.3	1.01	7.1	4.94	1.26	3.93
ENSBTAG00000050891		-	2.557	1.354647415	0.013362014	0.154052379	yes	up	190.75	77.34	24.41	49.31	41.01	16.54	45.13	16.38	62.46	39.12	76.564	35.926
ENSBTAG00000054220		-	24.089	4.590297767	0.013370195	0.154052379	yes	up	2.51	0.7	0	0.16	0	0	0	0	0	0.2	0.674	0.04
ENSBTAG00000052414	HAP1	huntingtin associated protein 1 [Source:VGNC Symbol;Acc:VGNC:107270]	0.248	-2.010901809	0.013418685	0.154256628	yes	down	0.12	0.3	0.08	0.15	0.19	0.41	1.79	0.04	2.09	0.67	0.168	1
ENSBTAG00000039772	HTR2B	5-hydroxytryptamine receptor 2B [Source:VGNC Symbol;Acc:VGNC:29997]	2.547	1.349029426	0.013584603	0.155672496	yes	up	0.44	0.38	2.96	2.89	2.14	1.28	0.73	0.31	1.93	0.73	1.762	0.996
ENSBTAG00000026278	CLDN4	claudin 4 [Source:VGNC Symbol;Acc:VGNC:27416]	3.378	1.755970827	0.013617445	0.155797482	yes	up	1.06	2.81	32.47	32.04	29.41	14.62	9.11	6.98	3.8	2.59	19.558	7.42
ENSBTAG00000038146		-	2.872	1.522132203	0.013626794	0.155797482	yes	up	48.22	108.89	8.48	16.06	16.7	7.67	13.25	23.11	43.6	15.73	39.67	20.672
ENSBTAG00000021932	RNASEK	ribonuclease K [Source:VGNC Symbol;Acc:VGNC:34002]	2.195	1.134379082	0.013638297	0.155797482	yes	up	238.24	41.76	312.81	290.74	282.33	165.73	114.05	260.34	109.06	140.79	233.176	157.994
ENSBTAG00000037966		-	20.519	4.358898894	0.013708359	1	yes	up	0	0.93	0	0.18	0.33	0	0	0.1	0	0	0.288	0.02
ENSBTAG00000053827		-	0.126	-2.994162755	0.013713004	0.156405557	yes	down	0	0	0.18	0.07	0.07	0.22	0.83	0	1.78	0.93	0.064	0.752
ENSBTAG00000051245	SOX4	SRY-box transcription factor 4 [Source:VGNC Symbol;Acc:VGNC:54491]	4.615	2.20625464	0.013734993	0.156439042	yes	up	0.44	0.48	0.12	0.24	0.06	0	0.03	0.17	0.2	0.07	0.268	0.094
ENSBTAG00000021971	SNCAIP	synuclein alpha interacting protein [Source:VGNC Symbol;Acc:VGNC:35060]	0.382	-1.386574591	0.013768807	0.156673961	yes	down	0.02	0.85	0.61	0.45	0.4	1.34	1.18	1.21	3.66	1.28	0.466	1.734
ENSBTAG00000008535	SOCS7	suppressor of cytokine signaling 7 [Source:VGNC Symbol;Acc:VGNC:35125]	4.588	2.197878886	0.013808827	0.157006687	yes	up	0.3	0.57	0.09	0.15	0.03	0.06	0.15	0.06	0.07	0.07	0.228	0.082
ENSBTAG00000049728		-	0.356	-1.488687451	0.013951752	0.15810257	yes	down	0.37	0.06	0.11	0.1	0.24	0.48	0.35	0.65	1.66	0.83	0.176	0.794
ENSBTAG00000052192	SPATA33	spermatosis associated 33 [Source:VGNC Symbol;Acc:VGNC:106950]	2.175	1.120737074	0.01397034	0.15810257	yes	up	3.4	3.54	1.75	1.88	2.64	0.45	4.15	0.54	1.97	1.3	2.642	1.682
ENSBTAG00000014782	STAB1	stabilin 1 [Source:VGNC Symbol;Acc:VGNC:35348]	2.137	1.095910929	0.014109703	0.159308392	yes	up	15.61	34.62	5.45	12.12	11.45	6.49	11.07	8.4	16.34	13.57	15.85	11.174
ENSBTAG00000009488	NXF1	nuclear RNA export factor 1 [Source:VGNC Symbol;Acc:VGNC:32375]	2.649	1.405189242	0.014121255	0.159315323	yes	up	25.15	31.83	4.7	8.54	7.87	4.5	9.25	4.32	21	8.69	15.618	9.552
ENSBTAG00000054237		-	0.11	-3.180208806	0.014203688	1	yes	down	0.04	0	0	0	0.04	0.18	0.09	0.11	0.28	0.44	0.016	0.22
ENSBTAG00000001492	FYB1	FYN binding protein 1 [Source:VGNC Symbol;Acc:VGNC:29160]	0.44	-1.182809107	0.01433316	0.160735614	yes	down	1.06	0.15	0.99	0.81	1.02	1.61	2.18	1.56	5.1	2.57	0.806	2.604
ENSBTAG00000019947	SYT7	synaptotagmin 7 [Source:VGNC Symbol;Acc:VGNC:56283]	2.055	1.039343381	0.01435991	0.160886222	yes	up	2.11	1.43	0.31	0.99	0.66	0.3	0.35	1	1.52	0.46	1.1	0.726
ENSBTAG00000049338		-	5.72	2.515987985	0.014468425	0.161728791	yes	up	0.83	5.86	0	0.71	0.75	0.04	1.02	0.23	0.75	0.07	1.63	0.422
ENSBTAG00000004909	GP1BA	glycoprotein Ib platelet subunit alpha [Source:VGNC Symbol;Acc:VGNC:29504]	2.025	1.018017238	0.014557175	0.16234705	yes	up	2.61	1.16	3.73	3.75	2.87	2.51	2	3.31	1.21	1.27	2.824	2.06
ENSBTAG00000043568	ND3	NADH dehydrogenase subunit 3 [Source:NCBI gene (formerly Entrezgene);Acc:3283884]	4.791	2.260183742	0.014622813	0.162705326	yes	up	228510.58	138818.24	13766.23	34590.5	34831.7	4355.12	18908.85	15067.03	54893.6	77991.06	90103.45	34243.132
ENSBTAG00000008902	ZNF345	zinc finger protein 345 [Source:NCBI gene (formerly Entrezgene);Acc:518207]	0.221	-2.175977045	0.014698856	0.163177464	yes	down	0.02	0	0.04	0.08	0.02	0.32	0.07	0.11	0.35	0.18	0.032	0.206
ENSBTAG00000009984	SGPL1	sphingosine-1-phosphate lyase 1 [Source:VGNC Symbol;Acc:VGNC:34547]	2.031	1.022219103	0.014784474	0.163878128	yes	up	33.46	6.73	30.37	30.04	30.72	18.85	19.64	25.33	11.19	18.9	26.264	18.782
ENSBTAG00000052217	5_8S_rRNA	5.8S ribosomal RNA [Source:RFAM;Acc:RF00002]	30.031	4.908360182	0.014852933	1	yes	up	191.71	10.05	62.62	0	0	0	0	0	0	0	52.876	0
ENSBTAG00000050808	CPLX1	complexin 1 [Source:VGNC Symbol;Acc:VGNC:58459]	0.174	-2.524421401	0.014896381	0.164585735	yes	down	0	0	0	0.05	0.1	0.11	0.35	0.13	0.44	0.14	0.03	0.234
ENSBTAG00000025471	TNF	tumor necrosis factor [Source:VGNC Symbol;Acc:VGNC:36153]	0.446	-1.164480497	0.014904812	0.164585735	yes	down	0.2	0.47	0.48	0.15	0.28	0.9	0.9	0.59	1.95	0.87	0.316	1.042
ENSBTAG00000023563		-	0.19	-2.398657493	0.01496764	0.164904441	yes	down	0	0	0.17	0.06	0.3	0.25	0.13	1.34	2.38	0.27	0.106	0.874
ENSBTAG00000050843		-	2.719	1.442819977	0.015033598	0.165380928	yes	up	4.88	6.96	1.17	0.96	1.16	1.7	1.18	1.27	2.16	2.37	3.026	1.736
ENSBTAG00000048030		-	3.025	1.596783545	0.015165402	0.166453711	yes	up	9.27	14.07	213.92	173	156.5	43.65	36.56	14.74	73.12	78.66	113.352	49.346
ENSBTAG00000000986	USH1C	USH1 protein network component harmonin [Source:VGNC Symbol;Acc:VGNC:36704]	2.998	1.584014857	0.015244609	0.166820236	yes	up	2.26	5.92	0.48	0.74	1	0.64	0.67	2.11	0.92	0.6	2.08	0.988
ENSBTAG00000015856	CFAP126	cilia and flagella associated protein 126 [Source:VGNC Symbol;Acc:VGNC:27237]	2.757	1.463327548	0.015331364	0.16737034	yes	up	26	16.07	4.38	4.82	6.16	2.89	6.95	2.04	16.15	6.62	11.486	6.93
ENSBTAG00000039520	SIRPB1	signal-regulatory protein beta 1 [Source:NCBI gene (formerly Entrezgene);Acc:529990]	2.361	1.239641466	0.015340845	0.16737034	yes	up	0.24	0.37	6.47	1.13	0.84	0.55	0.3	0.37	0.22	0.32	1.81	0.352
ENSBTAG00000008099	CCR5	C-C motif chemokine receptor 5 [Source:NCBI gene (formerly Entrezgene);Acc:497017]	0.222	-2.170191037	0.015372775	0.167467812	yes	down	0	0.21	0.29	0.04	0	0.85	0.19	0.7	1.42	0.37	0.108	0.706
ENSBTAG00000019519	PWWP2B	PWWP domain containing 2B [Source:VGNC Symbol;Acc:VGNC:33581]	2.361	1.239588506	0.015446099	0.167796282	yes	up	0.69	40.75	0.31	0.54	0.75	0.62	0.28	0.37	0.47	0.13	8.608	0.374
ENSBTAG00000021286	SLC37A1	solute carrier family 37 member 1 [Source:VGNC Symbol;Acc:VGNC:34842]	0.404	-1.307905824	0.015446326	0.167796282	yes	down	0.53	1.34	0.5	0.59	0.69	3.34	4.66	0.5	2.64	1.54	0.73	2.536
ENSBTAG00000020589	ENTPD1	ectonucleoside triphosphate diphosphohydrolase 1 [Source:VGNC Symbol;Acc:VGNC:97269]	2.026	1.018654094	0.01546281	0.167796282	yes	up	0.78	0.55	0.56	0.67	0.52	0.49	0.31	0.35	0.45	0.64	0.616	0.448
ENSBTAG00000047039	CYP21	cytochrome P450, subfamily XXI (steroid 21-hydroxylase) [Source:NCBI gene (formerly Entrezgene);Acc:281741]	3.335	1.737642074	0.015537047	0.168187375	yes	up	5.66	3.38	0.38	0.74	2.1	0.38	0.89	0.17	1.65	0.95	2.452	0.808
ENSBTAG00000020523	SLC10A5	solute carrier family 10 member 5 [Source:VGNC Symbol;Acc:VGNC:34662]	3.54	1.823893159	0.015576057	0.168318551	yes	up	5.33	21.94	1.32	1.63	1.88	0.78	5.94	1.37	3.82	1.72	6.42	2.726
ENSBTAG00000019146	OSBP2	oxysterol binding protein 2 [Source:VGNC Symbol;Acc:VGNC:32457]	0.192	-2.378484538	0.015577989	0.168318551	yes	down	0	0	0.05	0.01	0.04	0.16	0.01	0.15	0.32	0.11	0.02	0.15
ENSBTAG00000001638	FGA	fibrinogen alpha chain [Source:VGNC Symbol;Acc:VGNC:53902]	2.87	1.520978229	0.015626068	0.168456485	yes	up	1339.01	459.82	12401.57	10379.68	10244.13	3675.83	2293.56	3759.57	1546	4533.85	6964.842	3161.762
ENSBTAG00000052721		-	2.586	1.370833014	0.015640744	0.168456485	yes	up	0.43	0.23	0.31	0.25	0.28	0.18	0.18	0.1	0.11	0.28	0.3	0.17
ENSBTAG00000048931		-	3.913	1.968322311	0.015828857	0.17014561	yes	up	0.39	0.87	0.92	1.69	1.08	0	0.71	0	0.62	0.45	0.99	0.356
ENSBTAG00000015549	PCDH18	protocadherin 18 [Source:VGNC Symbol;Acc:VGNC:32619]	0.491	-1.025778138	0.015879532	0.170438749	yes	down	0.4	1.91	2.21	1.75	1.91	3.72	3.57	1.97	5.98	8.12	1.636	4.672
ENSBTAG00000006694	CXCL14	C-X-C motif chemokine ligand 14 [Source:VGNC Symbol;Acc:VGNC:27850]	2.55	1.350657272	0.015953531	0.170845827	yes	up	0.66	0.46	4.06	4.85	4.84	1.4	1.24	2.8	1.48	1.03	2.974	1.59
ENSBTAG00000011672	GABRR1	gamma-aminobutyric acid type A receptor subunit rho1 [Source:VGNC Symbol;Acc:VGNC:29203]	6.824	2.770670881	0.015969728	0.170845827	yes	up	41.86	7.83	0.28	2.39	2.21	0	0	3.75	0	0.71	10.914	0.892
ENSBTAG00000010913	SRXN1	sulfiredoxin 1 [Source:VGNC Symbol;Acc:VGNC:35304]	2.215	1.147476085	0.016039163	0.171208233	yes	up	21.56	11.29	5.69	8.08	8.1	5.04	5.15	16.58	6.49	5.19	10.944	7.69
ENSBTAG00000002326	LGALS3	galectin 3 [Source:VGNC Symbol;Acc:VGNC:30852]	0.475	-1.074588827	0.016144963	0.171894284	yes	down	3.16	3.51	2.06	2.11	2.09	7.86	7.52	14.47	9.32	2.03	2.586	8.24
ENSBTAG00000048608	5_8S_rRNA	5.8S ribosomal RNA [Source:RFAM;Acc:RF00002]	2.109	1.076393725	0.016275305	0.173012745	yes	up	1279.86	1008.93	447.16	279.08	397.23	378.15	627.87	242.81	1147.05	798.78	682.452	638.932
ENSBTAG00000021764	GLRB	glycine receptor beta [Source:VGNC Symbol;Acc:VGNC:29415]	0.046	-4.455064504	0.016341905	1	yes	down	0	0	0	0	0	0.01	0.02	0	0.08	0.31	0	0.084
ENSBTAG00000048962		-	2.448	1.291418034	0.016363861	0.173457229	yes	up	0.73	0.81	0.27	0.36	0.39	0.39	0.19	0.34	0.42	0.26	0.512	0.32
ENSBTAG00000053535		-	5.055	2.337789936	0.016459804	0.174227504	yes	up	0.11	1.56	0.1	0.14	0.24	0.14	0.06	0.05	0.16	0.22	0.43	0.126
ENSBTAG00000014549	GNL3	G protein nucleolar 3 [Source:VGNC Symbol;Acc:VGNC:29473]	2.641	1.401042363	0.016509506	0.174499972	yes	up	43.86	56.84	9.05	15.19	14.78	4.9	23.93	6.89	27.66	15	27.944	15.676
ENSBTAG00000002356	RBM47	RNA binding motif protein 47 [Source:VGNC Symbol;Acc:VGNC:33804]	2.794	1.482420977	0.016538364	0.174678224	yes	up	42.34	270.1	1.1	12.55	13.14	1.96	25.04	4.2	9.63	3.23	67.846	8.812
ENSBTAG00000002417	RAB30	RAB30, member RAS onco family [Source:VGNC Symbol;Acc:VGNC:33639]	2.607	1.382160819	0.016573185	0.174757568	yes	up	16.49	4.38	3.64	4.52	4.34	2.91	4.75	7.33	2.01	2.07	6.674	3.814
ENSBTAG00000007461	C20H5orf34	chromosome 20 C5orf34 homolog [Source:VGNC Symbol;Acc:VGNC:52671]	0.464	-1.107789855	0.016747412	0.175360213	yes	down	1.43	3.53	1.33	1.09	1.69	1.56	7.18	1.94	8.65	5.26	1.814	4.918
ENSBTAG00000049475		-	2.152	1.105713182	0.016981711	0.176373659	yes	up	4.07	11.86	1.99	2.3	3.76	2.34	1.85	5.5	2.16	3.29	4.796	3.028
ENSBTAG00000012029	KLRB1	killer cell lectin like receptor B1 [Source:VGNC Symbol;Acc:VGNC:30684]	0.373	-1.422515572	0.016988993	0.176373659	yes	down	0.7	1.53	0.62	2.68	2.38	1.21	2.79	2.33	10.07	6.1	1.582	4.5
ENSBTAG00000020839	MEGF6	multiple EGF like domains 6 [Source:VGNC Symbol;Acc:VGNC:58605]	0.387	-1.367954751	0.016989512	0.176373659	yes	down	0	0.09	0.07	0.12	0.18	0.44	0.16	0.34	0.43	0.24	0.092	0.322
ENSBTAG00000051119		-	0.437	-1.19452475	0.017102994	0.176921239	yes	down	0.06	0.17	0.09	0.19	0.12	0.31	0.49	0.67	0.22	0.34	0.126	0.406
ENSBTAG00000049014	ZNF696	zinc finger protein 696 [Source:HGNC Symbol;Acc:HGNC:25872]	0.447	-1.160156031	0.017143466	0.176962852	yes	down	0.64	2.58	1.07	1.16	1.18	1.63	5.05	4.11	10.4	4.43	1.326	5.124
ENSBTAG00000012577	UVSSA	UV stimulated scaffold protein A [Source:VGNC Symbol;Acc:VGNC:36752]	0.362	-1.467475814	0.017187249	0.177289146	yes	down	0.01	0.02	0.08	0.12	0.15	0.13	0.22	0.25	0.39	0.52	0.076	0.302
ENSBTAG00000000955	RBM41	RNA binding motif protein 41 [Source:VGNC Symbol;Acc:VGNC:33800]	0.352	-1.506064905	0.01733926	0.17816555	yes	down	0	0.07	0.15	0.26	0.07	0.37	0.41	0.31	0.72	0.37	0.11	0.436
ENSBTAG00000017666	ABCC5	ATP binding cassette subfamily C member 5 [Source:VGNC Symbol;Acc:VGNC:25474]	0.398	-1.329186349	0.01772627	0.180060823	yes	down	4.99	18.19	5.23	5.39	6.98	6.44	28.32	5.59	55.69	20.24	8.156	23.256
ENSBTAG00000019847	CPEB2	cytoplasmic polyadenylation element binding protein 2 [Source:VGNC Symbol;Acc:VGNC:107237]	2.711	1.43881041	0.017727924	0.180060823	yes	up	0.53	0.2	0.22	0.21	0.32	0.18	0.1	0.13	0.28	0.18	0.296	0.174
ENSBTAG00000038878	AOX4	aldehyde oxidase 1-like [Source:NCBI gene (formerly Entrezgene);Acc:518393]	0.076	-3.717766107	0.017866235	1	yes	down	0	0	0	0	0.01	0.14	0.03	0.1	0	0.06	0.002	0.066
ENSBTAG00000049620		-	0.255	-1.97235289	0.017953172	0.181841415	yes	down	0.04	0	0.14	0.32	0.01	0.89	1.42	1.09	0.26	0.15	0.102	0.762
ENSBTAG00000050597		-	3.928	1.973858536	0.017975663	0.181942695	yes	up	2.38	0.66	0.11	0.97	0.22	0.06	0.5	0.13	0.75	0.48	0.868	0.384
ENSBTAG00000033186	OXCT1	3-oxoacid CoA-transferase 1 [Source:VGNC Symbol;Acc:VGNC:32508]	2.242	1.164893989	0.018059947	0.182357374	yes	up	0.49	0.86	0.52	0.26	0.38	0.2	0.18	0.51	0.38	0.38	0.502	0.33
ENSBTAG00000009797	RIMBP2	RIMS binding protein 2 [Source:VGNC Symbol;Acc:VGNC:33969]	0.148	-2.754919991	0.018072274	0.182357374	yes	down	0	0	0	0.02	0.03	0.08	0.02	0.02	0.18	0.19	0.01	0.098
ENSBTAG00000002594	ZNF436	zinc finger protein 436 [Source:VGNC Symbol;Acc:VGNC:37275]	0.321	-1.639183421	0.018094445	0.182357374	yes	down	0.29	0.21	0.04	0.17	0.03	0.74	0.24	0.84	0.61	1.03	0.148	0.692
ENSBTAG00000003447		-	0.344	-1.538727401	0.018195117	0.182761424	yes	down	0.12	0.5	0.25	0.05	0.07	0.86	0.25	1.04	0.92	0.44	0.198	0.702
ENSBTAG00000006817	CBL	Cbl proto-onco [Source:VGNC Symbol;Acc:VGNC:26808]	3.914	1.968628188	0.018265798	0.183224072	yes	up	0.18	0.19	0	0.13	0.23	0.05	0.07	0.07	0.04	0.04	0.146	0.054
ENSBTAG00000019823	ADAMTS17	ADAM metallopeptidase with thrombospondin type 1 motif 17 [Source:VGNC Symbol;Acc:VGNC:25621]	4.058	2.020916593	0.018312525	0.18331404	yes	up	2.95	3.6	0.13	0.75	0.88	0.04	1.62	0.23	1.86	0.07	1.662	0.764
ENSBTAG00000036224	MGC157082	uncharacterized LOC788038 [Source:NCBI gene (formerly Entrezgene);Acc:788038]	0.334	-1.582341874	0.018355042	0.183497168	yes	down	0	0.12	0.21	0.28	0.11	0.59	0.26	0.27	1.43	0.52	0.144	0.614
ENSBTAG00000053421		-	8.194	3.034624564	0.018393812	0.183497168	yes	up	0	0	5.61	2.27	7.57	0.89	1.11	0	1.03	0	3.09	0.606
ENSBTAG00000023529	SPEF2	sperm flagellar 2 [Source:VGNC Symbol;Acc:VGNC:35202]	0.289	-1.789652955	0.018489884	0.184187211	yes	down	0.12	0.51	0.7	0.04	0.08	2.04	2.11	0.28	2.52	1.37	0.29	1.664
ENSBTAG00000014933	TRAK2	trafficking kinesin protein 2 [Source:VGNC Symbol;Acc:VGNC:36281]	2.912	1.541785862	0.018550926	0.184432923	yes	up	1.36	6.09	0.23	0.81	0.74	0.58	1.14	1.06	0.77	1.1	1.846	0.93
ENSBTAG00000009216	HVCN1	hydrogen voltage gated channel 1 [Source:VGNC Symbol;Acc:VGNC:30010]	3.106	1.635012727	0.01877496	0.185993847	yes	up	0.18	16.44	1.13	0.8	0.55	0.49	0.1	0.56	0.19	0.56	3.82	0.38
ENSBTAG00000018206	NIPAL2	NIPA like domain containing 2 [Source:VGNC Symbol;Acc:VGNC:32082]	2.032	1.023112738	0.018784549	0.185993847	yes	up	6.12	1.04	4.41	4.24	4.29	3.56	3.02	3.23	2.18	3.04	4.02	3.006
ENSBTAG00000055011	FAM200B	family with sequence similarity 200 member B [Source:HGNC Symbol;Acc:HGNC:27740]	0.478	-1.0662052	0.018843742	0.186343018	yes	down	0.29	0.79	0.53	0.54	0.69	0.56	2.23	1.13	2.22	2.45	0.568	1.718
ENSBTAG00000053168		-	0.359	-1.476968535	0.018863886	0.18639925	yes	down	0.05	0.17	0.28	0.12	0.08	0.52	0.57	0.33	0.86	0.53	0.14	0.562
ENSBTAG00000048952		-	0.488	-1.036069442	0.018931677	0.186689151	yes	down	0.97	0.72	2.85	3.06	2.16	1.98	6.92	3.06	9.69	7.73	1.952	5.876
ENSBTAG00000008091	SELENBP1	selenium binding protein 1 [Source:VGNC Symbol;Acc:VGNC:34422]	0.482	-1.053707132	0.01907026	0.187547833	yes	down	3.68	33.82	25.87	25.19	23.17	101.89	41.71	73.86	44.92	51.13	22.346	62.702
ENSBTAG00000031509	PFAS	phosphoribosylformylglycinamidine synthase [Source:VGNC Symbol;Acc:VGNC:32765]	0.45	-1.15358081	0.019134638	0.188053981	yes	down	0.11	0.2	0.2	0.15	0.29	0.49	0.22	1.31	0.43	0.55	0.19	0.6
ENSBTAG00000009725	AOX1	aldehyde oxidase 1 [Source:VGNC Symbol;Acc:VGNC:25974]	0.335	-1.57632594	0.019237115	0.188550999	yes	down	4.02	5.47	49.99	42.44	41.24	101.05	116.29	10.94	194.17	159.24	28.632	116.338
ENSBTAG00000051435	ZFP30	ZFP30 zinc finger protein [Source:NCBI gene (formerly Entrezgene);Acc:100124429]	0.439	-1.18811994	0.019242702	0.188550999	yes	down	0.03	0.23	0.12	0.15	0.2	0.25	0.65	0.21	0.81	0.51	0.146	0.486
ENSBTAG00000003545	TAF1D	TATA-box binding protein associated factor, RNA polymerase I subunit D [Source:VGNC Symbol;Acc:VGNC:35572]	2.483	1.312014255	0.019249937	0.188550999	yes	up	40.82	18.62	6.95	10.82	9.91	6.6	17.04	5.78	16.77	15.19	17.424	12.276
ENSBTAG00000009643	ZBTB25	zinc finger and BTB domain containing 25 [Source:VGNC Symbol;Acc:VGNC:37069]	0.495	-1.015864177	0.019350931	0.189151385	yes	down	0.11	0.4	0.1	0.26	0.19	0.27	0.64	0.37	0.8	0.63	0.212	0.542
ENSBTAG00000019414	CLK4	CDC like kinase 4 [Source:VGNC Symbol;Acc:VGNC:27451]	0.424	-1.238642051	0.019357935	0.189151385	yes	down	21.42	50.95	14.43	17.71	18.69	16.22	151.22	14.93	137.99	84.13	24.64	80.898
ENSBTAG00000016444	RETREG1	reticulophagy regulator 1 [Source:VGNC Symbol;Acc:VGNC:33878]	0.214	-2.226111989	0.019391923	0.189170346	yes	down	0	0	0	0.19	0.15	0.21	0.22	0.47	0.81	0.59	0.068	0.46
ENSBTAG00000002143	DTWD2	DTW domain containing 2 [Source:VGNC Symbol;Acc:VGNC:28235]	0.426	-1.229623565	0.01951093	0.189451133	yes	down	0.23	0.3	0.23	0.29	0.18	0.8	1.2	1.08	0.37	0.66	0.246	0.822
ENSBTAG00000015246	TAS1R2	taste 1 receptor member 2 [Source:VGNC Symbol;Acc:VGNC:35608]	0.082	-3.601058702	0.019747947	1	yes	down	0	0	0	0	0	0.04	0.07	0.08	0.12	0.05	0	0.072
ENSBTAG00000031673	ARRDC5	arrestin domain containing 5 [Source:VGNC Symbol;Acc:VGNC:26175]	4.238	2.083379227	0.019749391	0.190749254	yes	up	3.51	9.41	0.19	0.74	0.87	0.05	1.51	0.4	1.98	1.55	2.944	1.098
ENSBTAG00000016142	CYB5R2	cytochrome b5 reductase 2 [Source:VGNC Symbol;Acc:VGNC:50263]	4.126	2.044662523	0.019850627	0.191009627	yes	up	3.05	11.86	0.07	0.26	0.84	0.44	0.8	0.79	1.82	0.9	3.216	0.95
ENSBTAG00000013838	ALLC	allantoicase [Source:VGNC Symbol;Acc:VGNC:25840]	0.092	-3.444658587	0.019859858	0.191009627	yes	down	0	0	0	0.05	0.05	0.14	0	0.19	0.23	0.91	0.02	0.294
ENSBTAG00000013071	GPR153	G protein-coupled receptor 153 [Source:VGNC Symbol;Acc:VGNC:29560]	3.195	1.675633834	0.019874674	0.191009627	yes	up	0.08	0.09	0.21	0.11	0.08	0.02	0.03	0.01	0.08	0.11	0.114	0.05
ENSBTAG00000031874	ZNF165	zinc finger protein 165 [Source:VGNC Symbol;Acc:VGNC:37213]	2.517	1.33171534	0.019956061	0.191396375	yes	up	1.94	0.91	0.35	0.56	0.61	0.34	0.61	0.61	0.87	0.45	0.874	0.576
ENSBTAG00000008908	GZF1	GDNF inducible zinc finger protein 1 [Source:VGNC Symbol;Acc:VGNC:29732]	0.483	-1.049887323	0.019994181	0.191396375	yes	down	0.27	0.55	0.25	0.32	0.14	0.89	0.39	1.07	1.26	1.06	0.306	0.934
ENSBTAG00000023823		-	2.283	1.191051077	0.019997714	0.191396375	yes	up	14.39	7.6	29.96	23.26	31.02	4.38	18.45	14.16	17.23	25.2	21.246	15.884
ENSBTAG00000054143		-	0.107	-3.229875996	0.020015204	1	yes	down	0	0	0.04	0.04	0	0.04	0.06	0.24	0.55	0.36	0.016	0.25
ENSBTAG00000016979	PCYT1A	phosphate cytidylyltransferase 1A, choline [Source:VGNC Symbol;Acc:VGNC:32652]	3.038	1.603133387	0.020074961	0.19160669	yes	up	1.44	3.65	0.31	0.52	0.68	0.41	0.96	1.21	0.41	0.24	1.32	0.646
ENSBTAG00000006703	PTGDR	prostaglandin D2 receptor [Source:VGNC Symbol;Acc:VGNC:33499]	0.37	-1.435433494	0.020195278	0.192113787	yes	down	0.02	0.02	0.16	0.17	0.31	0.46	0.38	0.35	0.89	0.46	0.136	0.508
ENSBTAG00000012725	C10H14orf93	chromosome 10 C14orf93 homolog [Source:VGNC Symbol;Acc:VGNC:52610]	2.443	1.288806638	0.02023281	0.192113787	yes	up	2.86	17.21	1.77	2.4	2.32	1.78	3.75	2.11	4.08	2.82	5.312	2.908
ENSBTAG00000013732	GPR37	G protein-coupled receptor 37 [Source:VGNC Symbol;Acc:VGNC:29585]	0.412	-1.278864458	0.020273182	0.192113787	yes	down	0	0.51	0.44	0.62	0.65	1.42	0.77	1.27	2.61	1.44	0.444	1.502
ENSBTAG00000004269	SGK1	serum/glucocorticoid regulated kinase 1 [Source:VGNC Symbol;Acc:VGNC:34541]	2.049	1.034660758	0.020386244	0.192683744	yes	up	8.08	15.04	53.38	47.23	48.04	13.49	14.47	25.14	20.24	40.7	34.354	22.808
ENSBTAG00000023635	CLEC6A	C-type lectin domain containing 6A [Source:VGNC Symbol;Acc:VGNC:27436]	0.498	-1.005670576	0.020413603	0.192817199	yes	down	1.19	1.11	5.39	3.46	4.45	4.69	7.06	4.52	21.28	7.48	3.12	9.006
ENSBTAG00000012653	CAMK2B	calcium/calmodulin dependent protein kinase II beta [Source:VGNC Symbol;Acc:VGNC:26722]	0.078	-3.687883196	0.020504255	1	yes	down	0	0	0	0.01	0	0	0.07	0.03	0.1	0.19	0.002	0.078
ENSBTAG00000017545	FCHO2	FCH and mu domain containing endocytic adaptor 2 [Source:VGNC Symbol;Acc:VGNC:28936]	6.409	2.680024544	0.020508687	0.193214114	yes	up	0.44	0.62	0	0.46	0.2	0	0	0.14	0.39	0.08	0.344	0.122
ENSBTAG00000048482		-	0.407	-1.297323614	0.020660789	0.194232279	yes	down	0.42	0.27	0.59	0.14	0.38	1.09	1.45	0.53	1.86	1.71	0.36	1.328
ENSBTAG00000052462		-	0.385	-1.377890316	0.020805787	0.195129614	yes	down	0.69	0.2	0.1	0.45	0.27	1.52	1.09	1.87	1.55	0.41	0.342	1.288
ENSBTAG00000043567		-	4.346	2.119734482	0.020842003	0.195150084	yes	up	5127.19	2765.83	319.97	928.68	936.97	114.92	646.53	337.77	2100.52	918.2	2015.728	823.588
ENSBTAG00000054367	WNT5B	Wnt family member 5B [Source:VGNC Symbol;Acc:VGNC:36961]	3.47	1.794918097	0.020848166	0.195150084	yes	up	13.51	26.74	0.17	2.32	2.22	1.41	6.85	3.93	2.45	0.45	8.992	3.018
ENSBTAG00000025062	MAGEE2	MAGE family member E2 [Source:VGNC Symbol;Acc:VGNC:31144]	0.245	-2.029502058	0.021102883	0.196649706	yes	down	0	0	0.1	0.05	0.07	0.13	0.14	0.16	0.49	0.38	0.044	0.26
ENSBTAG00000001836		-	0.039	-4.6654516	0.021184662	0.197033588	yes	down	0	0	0	0	0	0.06	0	0	0.82	1.92	0	0.56
ENSBTAG00000008808	CCDC17	coiled-coil domain containing 17 [Source:VGNC Symbol;Acc:VGNC:26866]	0.38	-1.394872885	0.021203064	0.197078895	yes	down	0.83	0.43	1.59	1.17	0.91	0.64	2.57	0.88	6.95	4.34	0.986	3.076
ENSBTAG00000008294	KCNJ2	potassium inwardly rectifying channel subfamily J member 2 [Source:VGNC Symbol;Acc:VGNC:30460]	0.368	-1.442418048	0.021264734	0.197400161	yes	down	0.07	0.19	0.05	0.09	0.02	0.48	0.12	0.58	0.24	0.27	0.084	0.338
ENSBTAG00000051500	ZNF389	zinc finger protein 389 [Source:NCBI gene (formerly Entrezgene);Acc:100270749]	0.107	-3.218728297	0.021356143	1	yes	down	0	0	0	0.07	0	0.07	0.21	0.07	0.52	0.2	0.014	0.214
ENSBTAG00000003404	PFN4	profilin family member 4 [Source:VGNC Symbol;Acc:VGNC:32778]	4.032	2.011590341	0.021398779	0.197913641	yes	up	0.62	0.13	0.34	0.39	0.56	0	0.11	0.37	0	0.21	0.408	0.138
ENSBTAG00000007043		-	2.717	1.441953669	0.021437497	0.197913641	yes	up	3.31	1.16	8.02	6.06	6.15	4.11	1.84	5	0.29	1.33	4.94	2.514
ENSBTAG00000021968	MID2	midline 2 [Source:VGNC Symbol;Acc:VGNC:106822]	3.743	1.904207936	0.02146952	0.197913641	yes	up	0.33	0.34	0.07	0.07	0.04	0.03	0.12	0.05	0.1	0.06	0.17	0.072
ENSBTAG00000006610	XRRA1	X-ray radiation resistance associated 1 [Source:VGNC Symbol;Acc:VGNC:37010]	2.315	1.210886967	0.021589536	0.198517423	yes	up	0.7	1.14	0.32	0.29	0.58	0.27	0.18	0.46	0.77	0.3	0.606	0.396
ENSBTAG00000009430	MYRIP	myosin VIIA and Rab interacting protein [Source:VGNC Symbol;Acc:VGNC:31846]	2.574	1.363905621	0.021667145	0.199028423	yes	up	138.76	231.16	14.63	31.29	45.06	14.85	101.59	19.27	76.84	30.37	92.18	48.584
ENSBTAG00000036101	KYAT1	kynurenine aminotransferase 1 [Source:NCBI gene (formerly Entrezgene);Acc:528582]	0.39	-1.357048331	0.021692406	0.199028423	yes	down	1.08	43.63	19.19	20.61	20.6	92.21	100.59	64.93	38.7	33.51	21.022	65.988
ENSBTAG00000025477	KIF3A	kinesin family member 3A [Source:VGNC Symbol;Acc:VGNC:30602]	2.259	1.175569593	0.02174101	0.199155853	yes	up	0.64	3.46	0.86	0.93	0.77	0.63	0.37	0.83	1.22	0.61	1.332	0.732
ENSBTAG00000000812	CD300A	CD300a molecule [Source:NCBI gene (formerly Entrezgene);Acc:516915]	0.427	-1.226585862	0.02186699	0.200058236	yes	down	0.22	0.79	0.86	0.39	0.41	0.69	1.7	0.65	3.82	1.9	0.534	1.752
ENSBTAG00000016723	GFI1	growth factor independent 1 transcriptional repressor [Source:VGNC Symbol;Acc:VGNC:29325]	0.339	-1.559477785	0.021958354	0.20045686	yes	down	0.08	0	0.18	0.12	0.26	0.2	0.35	0.36	1.15	0.75	0.128	0.562
ENSBTAG00000054860		-	0.358	-1.480512783	0.021991752	0.20045686	yes	down	0.08	0.17	0.11	0.36	0.47	0.58	0.35	1.01	1.61	1.2	0.238	0.95
ENSBTAG00000017346	RASSF2	Ras association domain family member 2 [Source:VGNC Symbol;Acc:VGNC:33758]	3.481	1.799501543	0.022149742	0.200803357	yes	up	0.54	0.3	0.06	0.19	0.11	0.05	0.13	0.13	0.09	0.15	0.24	0.11
ENSBTAG00000009357	IL34	interleukin 34 [Source:VGNC Symbol;Acc:VGNC:30156]	2.546	1.348260419	0.022291021	0.201282532	yes	up	0.41	0.71	3.2	3.09	1.94	0.18	0.43	1.58	2.44	1.05	1.87	1.136
ENSBTAG00000054449		-	0.375	-1.413440325	0.022334735	0.201357544	yes	down	0.18	0.13	0.14	0.08	0.11	0.34	0.24	0.46	0.73	0.67	0.128	0.488
ENSBTAG00000052233		-	9.121	3.189167131	0.022334966	0.201357544	yes	up	0	0	1.98	2.16	3.15	0.27	0.66	0	0	0.38	1.458	0.262
ENSBTAG00000013831	DSG1	desmoglein 1 [Source:VGNC Symbol;Acc:VGNC:28220]	8.147	3.026345742	0.022354627	0.201357544	yes	up	0.01	2.98	0	0.44	1.75	0.01	0.27	0.01	0	0	1.036	0.058
ENSBTAG00000001874	DOCK3	dedicator of cytokinesis 3 [Source:VGNC Symbol;Acc:VGNC:50146]	0.065	-3.944229928	0.022382035	1	yes	down	0	0	0	0	0	0	0.03	0.03	0.07	0.06	0	0.038
ENSBTAG00000048526		-	0.305	-1.715294253	0.022382646	0.201485317	yes	down	0.09	0.39	0.09	0.08	0.07	0.26	0.7	0.24	1.62	0.6	0.144	0.684
ENSBTAG00000052874		-	6.431	2.685075923	0.022408991	0.201597872	yes	up	0.52	4.05	0	0.86	0.42	0	0.29	0	0.81	0.32	1.17	0.284
ENSBTAG00000010103	TRIM9	tripartite motif containing 9 [Source:VGNC Symbol;Acc:VGNC:36353]	9.384	3.230195409	0.022446381	1	yes	up	0.3	1.8	0.27	0.77	0.77	0	0.03	0	0.03	0	0.782	0.012
ENSBTAG00000020100		-	0.342	-1.549003251	0.02248533	0.202159775	yes	down	0.08	0.08	0.04	0.09	0.05	0.23	0.35	0.02	0.56	0.31	0.068	0.294
ENSBTAG00000003602	RBPJ	recombination signal binding protein for immunoglobulin kappa J region [Source:VGNC Symbol;Acc:VGNC:53775]	2.755	1.462188785	0.022535539	0.2024862	yes	up	0.79	4.4	0.66	0.37	0.8	0.89	0.44	0.71	1.23	0.51	1.404	0.756
ENSBTAG00000011702	ENTPD3	ectonucleoside triphosphate diphosphohydrolase 3 [Source:VGNC Symbol;Acc:VGNC:28510]	0.38	-1.39505162	0.022565972	0.202634637	yes	down	0.14	0.02	0.47	0.15	0.27	0.44	0.46	1.67	0.69	0.9	0.21	0.832
ENSBTAG00000053545		-	0.349	-1.516827328	0.022580686	0.202641827	yes	down	3.53	17.69	4.06	4.92	5.35	26.31	6.27	10.38	81.08	23.24	7.11	29.456
ENSBTAG00000046010	BHLHA15	basic helix-loop-helix family member a15 [Source:VGNC Symbol;Acc:VGNC:26482]	2.209	1.143411122	0.02262894	0.202949824	yes	up	18.48	6.85	5.82	8.58	8.48	3.69	4.06	19.9	4.4	6.38	9.642	7.686
ENSBTAG00000050763	PXYLP1	2-phosphoxylose phosphatase 1 [Source:VGNC Symbol;Acc:VGNC:52811]	0.371	-1.430579932	0.022654436	0.203053457	yes	down	17.27	0	0.47	0.23	0.19	0.4	0.66	0.69	1.68	1.3	3.632	0.946
ENSBTAG00000020283	DUSP5	dual specificity phosphatase 5 [Source:VGNC Symbol;Acc:VGNC:28261]	2.799	1.484653985	0.022733118	0.203166758	yes	up	0.06	0.8	0.51	0.19	0.33	0.24	0.05	0.27	0.25	0.14	0.378	0.19
ENSBTAG00000027524	SMTNL1	smoothelin like 1 [Source:VGNC Symbol;Acc:VGNC:52828]	2.581	1.367814636	0.022736822	0.203166758	yes	up	0.51	3.28	0.47	0.83	0.73	0.22	0.77	0.56	1.05	0.74	1.164	0.668
ENSBTAG00000000827	TAOK1	TAO kinase 1 [Source:VGNC Symbol;Acc:VGNC:35595]	3.121	1.64205348	0.022778585	0.203290496	yes	up	0.44	10.87	0.04	0.12	0.08	0.16	0.11	0.1	0.14	0.09	2.31	0.12
ENSBTAG00000015728	NSUN3	NOP2/Sun RNA methyltransferase 3 [Source:VGNC Symbol;Acc:VGNC:32286]	0.474	-1.077123442	0.022878789	0.203436851	yes	down	0.68	2.73	1.73	1.75	1.22	1.68	7.47	1.5	8.78	5.4	1.622	4.966
ENSBTAG00000008127	RBP5	retinol binding protein 5 [Source:VGNC Symbol;Acc:VGNC:33816]	0.351	-1.509271161	0.023057857	0.204387235	yes	down	1.78	19.42	3.74	4.07	3.56	33.99	28.33	2.15	37.06	28.34	6.514	25.974
ENSBTAG00000053764		-	0.461	-1.115992093	0.023110891	0.204387235	yes	down	0.46	0.81	0.32	0.9	0.92	2.04	2.61	4.22	1.89	1.57	0.682	2.466
ENSBTAG00000051225		-	2.658	1.410407324	0.023274441	0.205180798	yes	up	3.88	5.57	1	0.94	1.19	0.55	1.84	0.57	2.65	1.93	2.516	1.508
ENSBTAG00000019262	TOP2A	DNA topoisomerase II alpha [Source:VGNC Symbol;Acc:VGNC:49583]	0.312	-1.68053713	0.023319686	0.205227329	yes	down	0	0	0.15	0.1	0.09	0.42	0.28	0.19	0.33	0.19	0.068	0.282
ENSBTAG00000050335		-	0.212	-2.237058793	0.02348541	0.206383449	yes	down	0.02	0	0.13	0.08	0.19	0.21	0.4	0.25	0.89	0.76	0.084	0.502
ENSBTAG00000009545	PPEF1	protein phosphatase with EF-hand domain 1 [Source:VGNC Symbol;Acc:VGNC:33190]	0.455	-1.13655909	0.023504855	0.206383449	yes	down	0.02	0.14	0.17	0.16	0.12	0.33	0.45	0.38	0.43	0.32	0.122	0.382
ENSBTAG00000032557	TMEM258	transmembrane protein 258 [Source:VGNC Symbol;Acc:VGNC:36066]	2	1.000061927	0.023550901	0.206513474	yes	up	322.33	61.1	510.97	426.83	433.79	191.21	245.12	388.16	252.86	304.23	351.004	276.316
ENSBTAG00000003797	SLC17A3	solute carrier family 17 member 3 [Source:VGNC Symbol;Acc:VGNC:34698]	0.247	-2.017975523	0.023632127	0.206827347	yes	down	1.94	16.63	6.12	5.19	6.11	5.18	57.54	3.28	104.44	44.41	7.198	42.97
ENSBTAG00000004949	FDXACB1	ferredoxin-fold anticodon binding domain containing 1 [Source:VGNC Symbol;Acc:VGNC:28941]	2.22	1.150570553	0.023643497	0.206827347	yes	up	1.77	0.63	0.48	0.93	0.54	0.4	0.62	0.96	0.54	0.54	0.87	0.612
ENSBTAG00000015086	HSD11B1	hydroxysteroid 11-beta dehydrogenase 1 [Source:VGNC Symbol;Acc:VGNC:29965]	0.471	-1.087406846	0.023958575	0.209081277	yes	down	14.72	77.36	68.46	62.29	58.23	279.66	60.36	284.66	97.45	99.86	56.212	164.398
ENSBTAG00000011815	SMG9	SMG9 nonsense mediated mRNA decay factor [Source:VGNC Symbol;Acc:VGNC:35013]	2.014	1.010276778	0.023997899	0.209173784	yes	up	8.15	10.6	2.5	4.16	2.86	3.42	4.34	5.49	6.01	5.74	5.654	5
ENSBTAG00000016963	ADAMTS6	ADAM metallopeptidase with thrombospondin type 1 motif 6 [Source:VGNC Symbol;Acc:VGNC:25628]	0.326	-1.617112312	0.024110379	0.20990297	yes	down	0.1	0.1	0.02	0.02	0.03	0.16	0.22	0.15	0.68	0.15	0.054	0.272
ENSBTAG00000001936	PCK1	phosphoenolpyruvate carboxykinase 1 [Source:VGNC Symbol;Acc:VGNC:32631]	0.5	-1.000481211	0.024294954	0.210628571	yes	down	24.36	317.59	186.87	176.76	172.03	715.3	375.34	546.83	272.3	667.96	175.522	515.546
ENSBTAG00000024219	TRPV6	transient receptor potential cation channel subfamily V member 6 [Source:VGNC Symbol;Acc:VGNC:36402]	0.23	-2.118384285	0.024310997	0.210642277	yes	down	0.06	0.06	0.02	0.08	0.1	0.7	0.74	0.29	0	0.11	0.064	0.368
ENSBTAG00000005102	PHTF2	putative homeodomain transcription factor 2 [Source:VGNC Symbol;Acc:VGNC:32849]	0.319	-1.646703794	0.024357406	0.210793597	yes	down	0.08	0	0.22	0.22	0.05	0.13	0.56	0.25	0.74	0.86	0.114	0.508
ENSBTAG00000014127	PTGS2	prostaglandin-endoperoxide synthase 2 [Source:VGNC Symbol;Acc:VGNC:33512]	0.393	-1.348209534	0.024412971	0.210867493	yes	down	0.05	0.09	0.23	0.12	0.24	0.2	0.37	0.24	1.41	0.52	0.146	0.548
ENSBTAG00000045744	NKRF	NFKB repressing factor [Source:VGNC Symbol;Acc:VGNC:52805]	0.36	-1.474808933	0.024420252	0.210867493	yes	down	0	0.06	0.12	0.12	0.03	0.21	0.32	0.16	0.4	0.19	0.066	0.256
ENSBTAG00000049722	TSACC	TSSK6 activating cochaperone [Source:NCBI gene (formerly Entrezgene);Acc:767912]	2.344	1.228868342	0.024546101	0.211421623	yes	up	0.83	0.14	0.69	0.67	0.73	0.15	0.48	0.39	0.23	0.6	0.612	0.37
ENSBTAG00000037632		-	6.295	2.654252737	0.024750166	0.21230045	yes	up	1.03	6.8	0	1.14	0	0.44	0.4	0.88	0.18	0.18	1.794	0.416
ENSBTAG00000033642		-	0.38	-1.395809756	0.0247836	0.212462119	yes	down	1	2.64	0.87	0.12	1.49	0.97	0.96	0.14	1.39	2.77	1.224	1.246
ENSBTAG00000015499	VPS51	VPS51 subunit of GARP complex [Source:VGNC Symbol;Acc:VGNC:36827]	2.972	1.571430421	0.024909491	0.213290266	yes	up	3.33	3.13	0.53	2.35	1.65	1.36	0.98	2.91	3.5	0.97	2.198	1.944
ENSBTAG00000055204	JRK	Jrk helix-turn-helix protein [Source:VGNC Symbol;Acc:VGNC:106789]	0.416	-1.265752764	0.024943398	0.213329765	yes	down	0.15	0.94	0.22	0.22	0.62	1.31	0.67	2.53	2.18	0.85	0.43	1.508
ENSBTAG00000018575	TRHDE	thyrotropin releasing hormone degrading enzyme [Source:VGNC Symbol;Acc:VGNC:36305]	0.483	-1.050738595	0.025098403	0.214152455	yes	down	1.47	0.43	0.33	0.47	0.57	1.27	1.77	3.14	2.61	1.47	0.654	2.052
ENSBTAG00000054706		-	0.432	-1.209832099	0.025185551	0.214268429	yes	down	0.18	0.08	0.21	0.21	0.36	0.68	0.63	0.52	0.98	0.52	0.208	0.666
ENSBTAG00000052095	GAT	glycine-N-acyltransferase-like [Source:NCBI gene (formerly Entrezgene);Acc:280801]	0.478	-1.065377189	0.02521339	0.214380054	yes	down	8.14	38.76	50.67	48.68	48.06	99.79	97.79	29.42	220.6	86.99	38.862	106.918
ENSBTAG00000046176	SPEG	striated muscle enriched protein kinase [Source:VGNC Symbol;Acc:VGNC:52830]	0.403	-1.310227216	0.025230987	0.214404505	yes	down	0.1	0.23	0.28	0.18	0.31	0.16	1.01	0.23	1.77	1.65	0.22	0.964
ENSBTAG00000051160		-	0.371	-1.428708755	0.025360232	0.215251616	yes	down	0.2	0.24	0.07	0.15	0.07	0.26	0.44	0.53	1.23	0.52	0.146	0.596
ENSBTAG00000051118	NOL12	nucleolar protein 12 [Source:NCBI gene (formerly Entrezgene);Acc:615252]	2.042	1.029750763	0.025448588	0.215624601	yes	up	8.35	2.74	1.97	3.39	3.91	2.99	3.71	4.27	2.16	2.77	4.072	3.18
ENSBTAG00000015727	IFI47	interferon gamma inducible protein 47 [Source:NCBI gene (formerly Entrezgene);Acc:521987]	2.7	1.433172398	0.025579874	0.216206435	yes	up	6.99	0.82	5.71	6.12	6.59	0.57	0.8	1.96	5.92	5.92	5.246	3.034
ENSBTAG00000050903		-	6.145	2.619411132	0.025621168	0.216206435	yes	up	0.92	4.49	0	0.04	0.25	0	0.26	0.65	0.41	0.2	1.14	0.304
ENSBTAG00000021515	ZDHHC19	zinc finger DHHC-type palmitoyltransferase 19 [Source:VGNC Symbol;Acc:VGNC:37134]	2.563	1.35803154	0.025700043	0.216464609	yes	up	6.54	0.85	1.58	1.99	2.61	4.46	2.51	2.61	1.82	1.43	2.714	2.566
ENSBTAG00000013802	DAB1	DAB adaptor protein 1 [Source:VGNC Symbol;Acc:VGNC:27864]	0.465	-1.104506792	0.025818134	0.21663254	yes	down	0.51	2.92	4.56	3.85	4.66	13.03	15.67	6.96	7.6	3.86	3.3	9.424
ENSBTAG00000040356	SPIRE2	spire type actin nucleation factor 2 [Source:VGNC Symbol;Acc:VGNC:35223]	2.334	1.222795602	0.025842387	0.21663254	yes	up	10.03	9.85	0.31	2.81	1.99	2.9	3.67	2.06	0.4	0.69	4.998	1.944
ENSBTAG00000050719	PLA2G2D1	calcium-dependent phospholipase A2 PLA2G2D1 [Source:NCBI gene (formerly Entrezgene);Acc:494318]	2.267	1.180604999	0.02589558	0.21663254	yes	up	1.8	2.2	5.88	5.23	7.94	7.67	5.41	1.41	3.62	3.6	4.61	4.342
ENSBTAG00000014908	CCL27	C-C motif chemokine ligand 27 [Source:VGNC Symbol;Acc:VGNC:26952]	9.222	3.205154342	0.025899797	0.21663254	yes	up	0.88	13.11	0.28	0.59	0	0	0	0	1.61	0.32	2.972	0.386
ENSBTAG00000019764	APOA5	apolipoprotein A5 [Source:VGNC Symbol;Acc:VGNC:26025]	0.405	-1.304270151	0.025905079	0.21663254	yes	down	34.11	206.46	111.61	162.7	166.9	871.58	180.03	926.57	128.9	168.26	136.356	455.068
ENSBTAG00000009415	NUFIP1	nuclear FMR1 interacting protein 1 [Source:VGNC Symbol;Acc:VGNC:32345]	2.203	1.13923524	0.025919674	0.21663254	yes	up	6	3.61	0.99	2.21	1.72	1.16	2.51	2.59	2.34	1.98	2.906	2.116
ENSBTAG00000006255	MDM4	MDM4 regulator of p53 [Source:VGNC Symbol;Acc:VGNC:31337]	0.391	-1.356068036	0.026077627	0.217327785	yes	down	0.7	0.12	1	0.75	0.52	0.82	3.21	0.72	5.92	1.75	0.618	2.484
ENSBTAG00000000654	ODAD2	outer dynein arm docking complex subunit 2 [Source:VGNC Symbol;Acc:VGNC:26158]	0.449	-1.156253849	0.026088189	0.217327785	yes	down	0.16	0.72	0.23	0.24	0.2	0.89	1.58	1.11	0.43	0.8	0.31	0.962
ENSBTAG00000050770		-	0.411	-1.281844108	0.026145673	0.217482422	yes	down	0.16	0.16	0.75	1.15	0.71	2.15	2.75	2.88	2.9	1.58	0.586	2.452
ENSBTAG00000053812		-	2.208	1.143035891	0.026296306	0.218112587	yes	up	0.34	0.17	0.24	0.39	0.46	0.1	0.15	0.35	0.31	0.17	0.32	0.216
ENSBTAG00000018164	FNDC4	fibronectin type III domain containing 4 [Source:VGNC Symbol;Acc:VGNC:29064]	2.509	1.327243885	0.026567086	0.21960818	yes	up	25.28	5.04	14.52	16.73	14.11	8.48	5.97	22.17	1.77	4.72	15.136	8.622
ENSBTAG00000011981	MYBL1	MYB proto-onco like 1 [Source:VGNC Symbol;Acc:VGNC:31778]	0.065	-3.932774794	0.026607085	1	yes	down	0	0	0	0	0	0.02	0	0.14	0.15	0.11	0	0.084
ENSBTAG00000010555	LSMEM1	leucine rich single-pass membrane protein 1 [Source:VGNC Symbol;Acc:VGNC:31061]	3.663	1.873076611	0.026631569	0.219782716	yes	up	2.03	1.7	0.1	0.39	0.69	0.14	0.46	0.05	1.12	0.5	0.982	0.454
ENSBTAG00000021394	FITM1	fat storage inducing transmembrane protein 1 [Source:VGNC Symbol;Acc:VGNC:29015]	3.097	1.630660675	0.026686648	0.219782716	yes	up	13	31.95	1.55	4.55	5.1	1.41	4.15	1.71	18.52	4.65	11.23	6.088
ENSBTAG00000007144	KRT83	keratin 83 [Source:VGNC Symbol;Acc:VGNC:50409]	0.065	-3.936667155	0.026693992	1	yes	down	0	0.04	0	0	0	0	0.35	0	0.62	0.25	0.008	0.244
ENSBTAG00000017659	BFSP2	beaded filament structural protein 2 [Source:VGNC Symbol;Acc:VGNC:26479]	0.382	-1.389613247	0.026716608	0.219782716	yes	down	0.37	0.06	2.76	2.27	1	7.89	1.87	12.24	5.08	3.12	1.292	6.04
ENSBTAG00000033441	SHCBP1	SHC binding and spindle associated 1 [Source:VGNC Symbol;Acc:VGNC:34592]	0.238	-2.073787401	0.026742785	0.219782716	yes	down	0.05	0	0.05	0.04	0	0.2	0.2	0.16	0.12	0.12	0.028	0.16
ENSBTAG00000048499		-	0.293	-1.770570875	0.026754189	0.219782716	yes	down	0	0.28	0.85	0.68	1.44	5.18	6.83	0.7	1.5	1.58	0.65	3.158
ENSBTAG00000053422		-	4.351	2.121425253	0.026837169	0.220196891	yes	up	0	0.55	0.55	0.35	1.15	0.25	0.08	0.26	0.1	0.1	0.52	0.158
ENSBTAG00000052991		-	3.044	1.605845549	0.026849961	0.220196891	yes	up	3.29	1.44	0.15	0.63	0.61	0.29	0.43	0.41	1.39	0.92	1.224	0.688
ENSBTAG00000001785	TGM3	transglutaminase 3 [Source:VGNC Symbol;Acc:VGNC:35811]	2.007	1.005312859	0.026896842	0.220457237	yes	up	1.21	1.21	1.73	2.64	2.88	0.52	1.28	2.56	0.71	2.39	1.934	1.492
ENSBTAG00000031388	DNAAF4	dynein axonemal assembly factor 4 [Source:VGNC Symbol;Acc:VGNC:28120]	0.106	-3.234559365	0.026946598	1	yes	down	0	0	0.03	0	0	0.14	0.15	0.06	0.11	0.04	0.006	0.1
ENSBTAG00000030632	ALG10	ALG10, alpha-1,2-glucosyltransferase [Source:NCBI gene (formerly Entrezgene);Acc:539837]	2.09	1.063175941	0.027034976	0.221228218	yes	up	3.76	10.96	1.96	2.51	2.65	1.98	4.22	2.78	4.5	2.16	4.368	3.128
ENSBTAG00000001996	SNRNP70	small nuclear ribonucleoprotein U1 subunit 70 [Source:VGNC Symbol;Acc:VGNC:35073]	0.452	-1.146914325	0.027049326	0.221228218	yes	down	0.38	1.81	0.6	0.79	1.16	1.33	3.24	2.01	3.41	2.32	0.948	2.462
ENSBTAG00000051965	KCNJ4	potassium inwardly rectifying channel subfamily J member 4 [Source:VGNC Symbol;Acc:VGNC:106790]	0.362	-1.46597602	0.027051662	0.221228218	yes	down	0.13	0.61	4.05	3.6	4.62	16.77	6.66	2.04	12.7	8.05	2.602	9.244
ENSBTAG00000008555	P2RY10	P2Y receptor family member 10 [Source:VGNC Symbol;Acc:VGNC:32524]	0.402	-1.312990922	0.027279486	0.222005449	yes	down	0.09	0.04	0.63	0.49	0.49	0.78	1.09	0.7	1.83	1.7	0.348	1.22
ENSBTAG00000018422	RIPK3	receptor interacting serine/threonine kinase 3 [Source:VGNC Symbol;Acc:VGNC:52818]	2.023	1.016625962	0.027379435	0.222286216	yes	up	7.78	9.12	3.91	3.94	4.74	1.91	6.1	1.95	8.36	3.63	5.898	4.39
ENSBTAG00000051328		-	2.72	1.443395414	0.027512711	0.222871317	yes	up	0.45	0.53	0.63	0.42	0.66	0.36	0.11	0.67	0.05	0.21	0.538	0.28
ENSBTAG00000008466	CCNB1IP1	cyclin B1 interacting protein 1 [Source:VGNC Symbol;Acc:VGNC:26959]	0.25	-1.997265373	0.027557619	0.223111014	yes	down	0	0	0.1	0.1	0.23	0.09	0.9	0.24	0.65	0.47	0.086	0.47
ENSBTAG00000017814	LGI4	leucine rich repeat LGI family member 4 [Source:VGNC Symbol;Acc:VGNC:30859]	0.451	-1.149044588	0.027588224	0.223234709	yes	down	9.12	52.62	8.79	10.56	9.81	37.5	78.43	23.26	74.34	45.52	18.18	51.81
ENSBTAG00000046544	SLC7A10	solute carrier family 7 member 10 [Source:VGNC Symbol;Acc:VGNC:34925]	14.718	3.87948251	0.027919607	0.225205636	yes	up	0	0	0.47	0.1	0.25	0.06	0	0	0	0	0.164	0.012
ENSBTAG00000011248	MSANTD2	Myb/SANT DNA binding domain containing 2 [Source:VGNC Symbol;Acc:VGNC:31689]	0.464	-1.106520671	0.028003138	0.225340169	yes	down	0.78	0.71	1.68	2.17	1.55	1.06	4.54	1.57	8.41	5.9	1.378	4.296
ENSBTAG00000011275	SCUBE1	signal peptide, CUB domain and EGF like domain containing 1 [Source:VGNC Symbol;Acc:VGNC:34371]	8.975	3.165931524	0.02807575	0.225799725	yes	up	0	0	0.34	0.27	0.36	0.09	0	0	0	0.04	0.194	0.026
ENSBTAG00000020598	PPP2R2C	protein phosphatase 2 regulatory subunit Bgamma [Source:VGNC Symbol;Acc:VGNC:33257]	22.779	4.509611904	0.028122301	0.225891732	yes	up	21.47	6.79	0	0	0	0.7	0	0	0	0	5.652	0.14
ENSBTAG00000014159	TTL	tubulin tyrosine ligase [Source:VGNC Symbol;Acc:VGNC:36488]	2.403	1.264926592	0.028241769	0.226135992	yes	up	0.84	1.09	0.29	0.35	0.35	0.28	0.2	0.53	0.55	0.31	0.584	0.374
ENSBTAG00000005762	LYNX1	Ly6/neurotoxin 1 [Source:NCBI gene (formerly Entrezgene);Acc:516158]	2.273	1.184620976	0.028292789	0.226420038	yes	up	1.09	2.01	5.32	3.83	6.46	2.15	1.2	1.16	1.83	4.96	3.742	2.26
ENSBTAG00000039740	LY6G5B	lymphocyte antigen 6 family member G5B [Source:VGNC Symbol;Acc:VGNC:106810]	2.751	1.460024384	0.028348044	0.226443359	yes	up	1.81	1.01	0.54	0.9	0.48	0.04	0.89	0.41	0.65	0.75	0.948	0.548
ENSBTAG00000010178	PTPRD	protein tyrosine phosphatase receptor type D [Source:VGNC Symbol;Acc:VGNC:33548]	3.705	1.889487696	0.028409812	0.226443359	yes	up	0	0.15	0.21	0.18	0.18	0.06	0.01	0.14	0.01	0.04	0.144	0.052
ENSBTAG00000019788	TEAD4	TEA domain transcription factor 4 [Source:VGNC Symbol;Acc:VGNC:35727]	2.069	1.049056677	0.028475869	0.226643332	yes	up	3.31	1.14	0.92	1.59	1.61	1.26	1.66	0.89	1.92	0.87	1.714	1.32
ENSBTAG00000005284	SERPINE3	serpin family E member 3 [Source:VGNC Symbol;Acc:VGNC:34477]	0.359	-1.47825574	0.028478076	0.226643332	yes	down	2.57	0.11	0.62	1.67	0.54	0.5	2.32	1.1	3.55	0.47	1.102	1.588
ENSBTAG00000020419		-	2.152	1.105518235	0.028632003	0.227385565	yes	up	5.48	10.71	1.58	1.8	1.72	1.1	3.02	1.63	4.44	2.54	4.258	2.546
ENSBTAG00000021615	LGALS2	galectin 2 [Source:VGNC Symbol;Acc:VGNC:50210]	0.276	-1.859032682	0.028673612	0.227591912	yes	down	1.18	7.44	0.25	0.8	1.56	3.45	12.7	1.06	36.94	8.22	2.246	12.474
ENSBTAG00000014960	SCHIP1	schwannomin interacting protein 1 [Source:NCBI gene (formerly Entrezgene);Acc:535716]	2.753	1.461082674	0.028770513	0.227864341	yes	up	2.52	35.83	0.32	0.4	0.27	0.49	0.16	0.1	0.43	0.35	7.868	0.306
ENSBTAG00000014497	GPR31	G protein-coupled receptor 31 [Source:VGNC Symbol;Acc:VGNC:29582]	0.072	-3.796550324	0.028956162	1	yes	down	0	0	0	0	0	0.26	0	0.53	0.24	0.32	0	0.27
ENSBTAG00000032704	NAPB	NSF attachment protein beta [Source:VGNC Symbol;Acc:VGNC:31882]	0.311	-1.684649	0.029030424	0.229021462	yes	down	0.3	0	0.32	0.15	0.32	0.33	0.7	0.33	2.61	1.8	0.218	1.154
ENSBTAG00000013573	BIRC5	baculoviral IAP repeat containing 5 [Source:VGNC Symbol;Acc:VGNC:26501]	0.477	-1.068359934	0.029101185	0.229112844	yes	down	0.64	0.1	0.74	1.05	1.08	3.1	2.65	1.38	1.36	1.53	0.722	2.004
ENSBTAG00000005170	ADGRG5	adhesion G protein-coupled receptor G5 [Source:VGNC Symbol;Acc:VGNC:25668]	0.318	-1.654609746	0.029277482	0.229665854	yes	down	0.08	0	0.03	0.18	0.17	0.26	0.42	0.08	0.81	0.44	0.092	0.402
ENSBTAG00000009824		-	2.212	1.145179074	0.029356319	0.229878917	yes	up	4.78	19.85	35.52	19.92	27.06	18.1	21.92	15.7	16.65	13.19	21.426	17.112
ENSBTAG00000023730	TUBB3	tubulin beta 3 class III [Source:VGNC Symbol;Acc:VGNC:107005]	6.017	2.589064979	0.029449321	0.229988936	yes	up	0.23	0.28	0	0.16	0.09	0.08	0	0	0.07	0.03	0.152	0.036
ENSBTAG00000021768	CCNG2	cyclin G2 [Source:VGNC Symbol;Acc:VGNC:26970]	0.251	-1.996857037	0.029584987	0.230677371	yes	down	0.04	0.16	0.04	0.04	0	0.35	0.18	0.56	0.35	0.18	0.056	0.324
ENSBTAG00000004899	ABLIM1	actin binding LIM protein 1 [Source:VGNC Symbol;Acc:VGNC:55931]	3.11	1.636822687	0.029763163	0.231323626	yes	up	5.56	11.38	0.44	1	1.31	0.49	3.37	0.87	3.48	1.13	3.938	1.868
ENSBTAG00000054887	ZNF471	zinc finger protein 471 [Source:HGNC Symbol;Acc:HGNC:23226]	2.346	1.23008439	0.029809817	0.231558974	yes	up	1.84	0.52	0.52	0.75	0.67	0.56	0.43	0.6	1.32	0.18	0.86	0.618
ENSBTAG00000054740		-	16.665	4.058719097	0.030000895	1	yes	up	0	0.67	0	0.06	0.3	0	0.07	0	0	0	0.206	0.014
ENSBTAG00000053163		-	2.535	1.342234855	0.030218141	0.233365445	yes	up	12.47	14.47	2.61	2.29	3.84	0.38	7.35	2.18	6.45	4.15	7.136	4.102
ENSBTAG00000011524	XRN1	5'-3' exoribonuclease 1 [Source:VGNC Symbol;Acc:VGNC:37008]	2.411	1.269399929	0.030360936	0.233589149	yes	up	0.51	0.27	0.14	0.12	0.14	0.19	0.17	0.16	0.2	0.07	0.236	0.158
ENSBTAG00000048135		-	2.097	1.068442978	0.03037541	0.233589149	yes	up	55.29	93.99	386.96	365.5	368.81	230.07	183.21	82.21	105.22	207.98	254.11	161.738
ENSBTAG00000049230		-	0.378	-1.402860188	0.030460898	0.23387611	yes	down	0.57	0	0.3	0.29	0.25	1.29	1.54	0.93	1.16	0.66	0.282	1.116
ENSBTAG00000020164	BAZ1A	bromodomain adjacent to zinc finger domain 1A [Source:VGNC Symbol;Acc:VGNC:53933]	2.476	1.308082858	0.030528178	0.234150715	yes	up	2.6	0.76	0.37	0.42	0.46	0.38	0.66	0.54	1.02	0.56	0.922	0.632
ENSBTAG00000033457	CCAR1	cell division cycle and apoptosis regulator 1 [Source:VGNC Symbol;Acc:VGNC:106671]	0.478	-1.063853156	0.030529295	0.234150715	yes	down	5.4	4.5	4.17	5.05	5.02	3.39	23.76	4.62	31.29	15.39	4.828	15.69
ENSBTAG00000047317	CGN1	conglutinin [Source:NCBI gene (formerly Entrezgene);Acc:281068]	0.449	-1.155490255	0.030560969	0.234150715	yes	down	3.33	11.9	35.41	31.24	30.56	43.43	23.1	34.39	92.6	146.87	22.488	68.078
ENSBTAG00000017734		-	0.445	-1.168739377	0.030730792	0.234711053	yes	down	0.06	0.12	0.01	0.05	0.06	0.12	0.13	0.28	0.33	0.16	0.06	0.204
ENSBTAG00000033170	LRRC58	leucine rich repeat containing 58 [Source:VGNC Symbol;Acc:VGNC:53587]	4.645	2.215817471	0.030767535	0.234786744	yes	up	0.31	1.86	0.04	0.15	0.07	0.17	0	0.28	0.17	0.17	0.486	0.158
ENSBTAG00000020810	CYB561	cytochrome b561 [Source:VGNC Symbol;Acc:VGNC:50257]	0.284	-1.816058249	0.030772942	0.234786744	yes	down	0.04	0.21	0.08	0.08	0.02	0.19	0.1	0.1	0.78	1.12	0.086	0.458
ENSBTAG00000051620	U6	U6 spliceosomal RNA [Source:RFAM;Acc:RF00026]	6.34	2.664516877	0.030889824	0.235247564	yes	up	3.39	1.34	0.21	0.79	0.4	0	0.74	0	1	0	1.226	0.348
ENSBTAG00000002504	IREB2	iron responsive element binding protein 2 [Source:VGNC Symbol;Acc:VGNC:30269]	2.001	1.001050715	0.0309228	0.235247564	yes	up	2.27	5	1.13	1.5	1.1	1.13	2.11	1.71	2.09	1.25	2.2	1.658
ENSBTAG00000054095	GMFB	glia maturation factor beta [Source:VGNC Symbol;Acc:VGNC:29434]	3.03	1.599448127	0.030931158	0.235247564	yes	up	0.51	1.65	0.73	0.53	0.32	0.09	0.61	0.11	0.35	0.11	0.748	0.254
ENSBTAG00000013875	VAX1	ventral anterior homeobox 1 [Source:VGNC Symbol;Acc:VGNC:36775]	2.499	1.321636792	0.031020128	0.235349392	yes	up	0.47	1.23	0.33	0.82	0.76	0.64	0.52	0.18	0.5	0.22	0.722	0.412
ENSBTAG00000015056	RBP2	retinol binding protein 2 [Source:VGNC Symbol;Acc:VGNC:33813]	0.306	-1.708814982	0.031186085	0.236329518	yes	down	0.34	0.98	0.18	0.09	0.42	2.16	0.74	3.35	2.93	0.24	0.402	1.884
ENSBTAG00000018240	CYP2S1	cytochrome P450, family 2, subfamily S, polypeptide 1 [Source:NCBI gene (formerly Entrezgene);Acc:514971]	0.37	-1.434700038	0.031236382	0.236464609	yes	down	0.13	0	0.07	0.23	0.05	0.34	0.35	0.4	0.65	0.22	0.096	0.392
ENSBTAG00000051408		-	31.265	4.966482001	0.031264038	1	yes	up	0.14	13.45	0	0	0	0	0	0	0	0	2.718	0
ENSBTAG00000050125		-	2.396	1.26077889	0.03138081	0.236819427	yes	up	3.73	1.99	1.37	2.09	1	0.86	1.65	2.99	0.56	0.53	2.036	1.318
ENSBTAG00000012534	BEND3	BEN domain containing 3 [Source:VGNC Symbol;Acc:VGNC:26466]	2.204	1.140019708	0.031404231	0.236873443	yes	up	0.15	0.69	0.1	0.28	0.36	0.2	0.2	0.12	0.29	0.21	0.316	0.204
ENSBTAG00000051943		-	0.34	-1.557749884	0.031568644	0.237442192	yes	down	0.48	0.1	0.21	0.2	0	0.58	0.76	0.78	1.43	1	0.198	0.91
ENSBTAG00000019708	ACSL6	acyl-CoA synthetase long chain family member 6 [Source:VGNC Symbol;Acc:VGNC:55153]	0.457	-1.129018876	0.031628745	0.23756727	yes	down	0.24	0.84	0.34	0.3	0.35	0.33	1.22	1.37	3.18	1.12	0.414	1.444
ENSBTAG00000017251	SLC26A8	solute carrier family 26 member 8 [Source:VGNC Symbol;Acc:VGNC:34783]	2.058	1.041492353	0.031647042	0.23756727	yes	up	8.91	5.67	5.85	11.6	6.38	3.2	7.04	9.53	6.24	2	7.682	5.602
ENSBTAG00000004954	TOX	thymocyte selection associated high mobility group box [Source:VGNC Symbol;Acc:VGNC:36228]	0.347	-1.525632663	0.031653673	0.23756727	yes	down	0.07	0	0.04	0.12	0.01	0.15	0.21	0.19	0.29	0.23	0.048	0.214
ENSBTAG00000024688	PHIP	pleckstrin homology domain interacting protein [Source:VGNC Symbol;Acc:VGNC:32829]	0.491	-1.027275473	0.031669975	0.23756727	yes	down	0.09	0.06	0.04	0.09	0.16	0.13	0.19	0.17	0.29	0.19	0.088	0.194
ENSBTAG00000009076	ADD2	adducin 2 [Source:VGNC Symbol;Acc:VGNC:25654]	7.123	2.832459773	0.031699061	0.237620599	yes	up	0.19	0.16	0	0.01	0.03	0	0	0.04	0.04	0.02	0.078	0.02
ENSBTAG00000051483		-	7.844	2.9716021	0.031882241	0.238625307	yes	up	0	0	1.23	2.5	1.35	0.58	0	0.17	0	0.21	1.016	0.192
ENSBTAG00000036113	RSPH14	radial spoke head 14 homolog [Source:VGNC Symbol;Acc:VGNC:34183]	6.819	2.769595324	0.032107954	0.239572336	yes	up	0	1.77	0.19	0.27	0.05	0.22	0	0.18	0	0.05	0.456	0.09
ENSBTAG00000017158	VSNL1	visinin like 1 [Source:VGNC Symbol;Acc:VGNC:36841]	0.373	-1.422632656	0.032275185	0.240331322	yes	down	0	1.76	0.4	0.45	0.52	2.94	2.49	1.32	1.93	2.8	0.626	2.296
ENSBTAG00000045588		-	2.063	1.044915563	0.032324813	0.240511171	yes	up	87.34	20.45	119.12	109.32	107.11	48.69	41.36	98.4	105.32	17.36	88.668	62.226
ENSBTAG00000051074		-	14.556	3.863524343	0.032334941	1	yes	up	0	0.13	0.1	0	0.15	0	0	0	0	0.03	0.076	0.006
ENSBTAG00000033367	DDO	D-aspartate oxidase [Source:VGNC Symbol;Acc:VGNC:27951]	2.265	1.179381924	0.032556994	0.241319397	yes	up	3.76	5.55	2.12	2.27	2.26	0.63	1.16	6	1.81	1.27	3.192	2.174
ENSBTAG00000021340	POU2F3	POU class 2 homeobox 3 [Source:VGNC Symbol;Acc:VGNC:33175]	12.573	3.652279171	0.03269658	1	yes	up	0.09	0.29	0.04	0	0.08	0.04	0	0	0	0	0.1	0.008
ENSBTAG00000023765	C18H16orf46	chromosome 18 C16orf46 homolog [Source:VGNC Symbol;Acc:VGNC:49174]	0.118	-3.086648084	0.032721628	0.242169973	yes	down	0	0	0	0.1	0	0.38	0	0.31	0.25	0.22	0.02	0.232
ENSBTAG00000023845		-	0.465	-1.103704339	0.032970735	0.243552488	yes	down	1.69	1.06	1.61	1.3	1.73	1.12	7.08	1.61	9.32	5.11	1.478	4.848
ENSBTAG00000026067	SH2D1A	SH2 domain containing 1A [Source:VGNC Symbol;Acc:VGNC:56954]	0.439	-1.188276184	0.032975318	0.243552488	yes	down	0.27	0.63	0.3	0.26	0.11	0.63	0.68	0.66	1.44	1.9	0.314	1.062
ENSBTAG00000030979	TUBA3E	tubulin, alpha 3e [Source:NCBI gene (formerly Entrezgene);Acc:534900]	14.568	3.864767419	0.033000813	0.243617254	yes	up	0.2	0.09	0	0.58	0	0	0	0	0	0.1	0.174	0.02
ENSBTAG00000045876		-	6.673	2.738231235	0.033078086	0.244063994	yes	up	0	3.6	0.24	0.38	0.24	0	0.63	0.22	0	0.09	0.892	0.188
ENSBTAG00000007791	KCNQ5	potassium voltage-gated channel subfamily Q member 5 [Source:VGNC Symbol;Acc:VGNC:53795]	0.256	-1.968437278	0.033140188	0.244398402	yes	down	0	0.39	0	0.87	0.2	1.04	1.29	3.53	0.86	2.59	0.292	1.862
ENSBTAG00000010065	TRPC5	transient receptor potential cation channel subfamily C member 5 [Source:VGNC Symbol;Acc:VGNC:36385]	2.809	1.490009431	0.033289473	0.244880906	yes	up	2.25	0.72	1.17	0.7	0.9	0.6	21.31	0.54	0.34	0.11	1.148	4.58
ENSBTAG00000054508		-	2.214	1.146567259	0.033303265	0.244880906	yes	up	2.63	4.75	1.51	1.21	1.24	0.95	1.74	0.67	2.83	1.35	2.268	1.508
ENSBTAG00000048985		-	0.195	-2.359039882	0.033306493	0.244880906	yes	down	0	0	0	0.07	0.29	0.37	0.1	0.48	1.35	0.43	0.072	0.546
ENSBTAG00000004952	MFSD4A	major facilitator superfamily domain containing 4A [Source:VGNC Symbol;Acc:VGNC:31438]	0.406	-1.299884842	0.033363211	0.244926997	yes	down	0.11	0.13	0.09	0.13	0.04	0.16	0.31	0.11	0.5	0.72	0.1	0.36
ENSBTAG00000015980	FASN	fatty acid synthase [Source:VGNC Symbol;Acc:VGNC:28871]	0.478	-1.065964196	0.033457517	0.245248484	yes	down	0.64	0.78	1.65	2.52	2.34	2.76	2.67	1.85	12.68	4.07	1.586	4.806
ENSBTAG00000038384	KRT5	keratin 5 [Source:VGNC Symbol;Acc:VGNC:50405]	0.052	-4.273667407	0.033570777	1	yes	down	0	0	0	0	0	0.09	0	0	0.39	0.17	0	0.13
ENSBTAG00000009252	KLRA1	killer cell lectin-like receptor subfamily A, member 1 [Source:NCBI gene (formerly Entrezgene);Acc:281886]	0.148	-2.760410536	0.033681173	0.246218534	yes	down	0.04	0	0.07	0.03	0	0	0.12	0.29	0.95	0.15	0.028	0.302
ENSBTAG00000013281	SPATA21	spermatosis associated 21 [Source:VGNC Symbol;Acc:VGNC:56149]	2.082	1.058220249	0.033705824	0.246218534	yes	up	25.83	43.57	1.73	1.75	1.96	13.39	5.06	0.9	3.06	18.84	14.968	8.25
ENSBTAG00000023426	FAIM	Fas apoptotic inhibitory molecule [Source:VGNC Symbol;Acc:VGNC:28709]	0.302	-1.729352314	0.033717979	0.246218534	yes	down	0.13	0	0.18	0.12	0.18	0.38	0.7	0.4	0.34	1.09	0.122	0.582
ENSBTAG00000012302	RTN4RL1	reticulon 4 receptor like 1 [Source:VGNC Symbol;Acc:VGNC:34207]	0.296	-1.755452608	0.033930783	0.247100927	yes	down	0	0	0.12	0.17	0.18	0.94	0.35	0.25	0.26	0.23	0.094	0.406
ENSBTAG00000000317	MAPK8IP1	mitogen-activated protein kinase 8 interacting protein 1 [Source:VGNC Symbol;Acc:VGNC:31224]	2.557	1.354483621	0.03407671	0.247910761	yes	up	0.15	0.58	0.08	0.4	0.3	0.12	0.15	0.09	0.43	0.1	0.302	0.178
ENSBTAG00000016155	GDPD3	glycerophosphodiester phosphodiesterase domain containing 3 [Source:VGNC Symbol;Acc:VGNC:29312]	3.053	1.610305482	0.03408559	0.247910761	yes	up	3.94	4.48	0.76	0.55	0.55	0.28	2.15	0.41	1.39	1.18	2.056	1.082
ENSBTAG00000005163	S100A1	S100 calcium binding protein A1 [Source:VGNC Symbol;Acc:VGNC:34236]	2.185	1.127659196	0.034102243	0.247910761	yes	up	8.24	16.76	13.21	13.48	13.16	1.08	4.57	5.48	15.64	18.91	12.97	9.136
ENSBTAG00000016227	ASCL1	achaete-scute family bHLH transcription factor 1 [Source:VGNC Symbol;Acc:VGNC:26206]	0.115	-3.118519511	0.034227194	0.248401981	yes	down	0	3.6	0	0	0.11	10.2	3.41	10.5	10.72	11.62	0.742	9.29
ENSBTAG00000048402		-	0.328	-1.609591358	0.034236495	0.248401981	yes	down	0.33	0.51	0	0.42	0.49	0.7	0.5	0.7	3.2	1.15	0.35	1.25
ENSBTAG00000013598	RSPO2	R-spondin 2 [Source:VGNC Symbol;Acc:VGNC:34189]	0.415	-1.269564078	0.034279985	0.248401981	yes	down	0	0.26	0.18	0.3	0.19	0.83	0.64	0.34	0.36	0.81	0.186	0.596
ENSBTAG00000024204	H2BE1	H2B.E variant histone 1 [Source:VGNC Symbol;Acc:VGNC:83624]	11.603	3.536465229	0.034324858	1	yes	up	0.2	2.72	0	0.17	0.18	0	0.22	0	0	0.24	0.654	0.092
ENSBTAG00000008963	CIT	citron rho-interacting serine/threonine kinase [Source:VGNC Symbol;Acc:VGNC:27375]	3.322	1.732030081	0.034402736	0.24879635	yes	up	0.21	14.85	0.07	1.42	0.25	0.41	2.37	0.03	0.78	0.96	3.36	0.91
ENSBTAG00000031287	TMEM158	transmembrane protein 158 [Source:VGNC Symbol;Acc:VGNC:99741]	2.465	1.301456684	0.034500097	0.248953028	yes	up	0.15	0.82	0.25	0.81	0.36	0.16	0.33	0.17	0.24	0.48	0.478	0.276
ENSBTAG00000000895	TAF9B	TATA-box binding protein associated factor 9b [Source:VGNC Symbol;Acc:VGNC:35583]	3.002	1.58585437	0.034509864	0.248953028	yes	up	0.96	1.28	0.46	0.2	0.45	0.05	0.12	0.54	0.7	0.17	0.67	0.316
ENSBTAG00000049966		-	32.864	5.038422014	0.034519637	1	yes	up	0	14.84	0	0	0.55	0	0	0	0	0	3.078	0
ENSBTAG00000051875		-	0.258	-1.954348329	0.03467487	0.249723212	yes	down	0.19	1.08	0.19	0.09	0.02	0.34	2.13	0.19	8.79	1.57	0.314	2.604
ENSBTAG00000008807	FBXL22	F-box and leucine rich repeat protein 22 [Source:VGNC Symbol;Acc:VGNC:106739]	3.084	1.624813376	0.034702354	0.249723212	yes	up	0.21	0.73	0.15	0.07	0.11	0.02	0.17	0.1	0.16	0.18	0.254	0.126
ENSBTAG00000014525	SLC6A13	solute carrier family 6 member 13 [Source:VGNC Symbol;Acc:VGNC:34916]	19.673	4.298136439	0.034796932	1	yes	up	0	0	0.08	0.09	0.09	0	0	0	0	0	0.052	0
ENSBTAG00000003956	SGCA	sarcoglycan alpha [Source:VGNC Symbol;Acc:VGNC:34535]	0.294	-1.764207039	0.034805232	0.250269524	yes	down	0	0.07	0.17	0.07	0.03	0.47	0.31	0.33	0.33	0.11	0.068	0.31
ENSBTAG00000005227	ATF6	activating transcription factor 6 [Source:VGNC Symbol;Acc:VGNC:26244]	2.209	1.143178108	0.03501896	0.250630326	yes	up	4.14	7.15	0.57	0.79	0.93	0.69	0.85	1.6	1.19	1.15	2.716	1.096
ENSBTAG00000011661	CEP152	centrosomal protein 152 [Source:VGNC Symbol;Acc:VGNC:27194]	0.228	-2.132630494	0.035044043	0.250630326	yes	down	0	0	0.05	0.02	0.01	0.02	0.12	0.05	0.23	0.1	0.016	0.104
ENSBTAG00000052808		-	5.357	2.42131223	0.035103574	0.250630326	yes	up	0	3.05	0.07	0.4	0.09	0.16	0.43	0	0.33	0.08	0.722	0.2
ENSBTAG00000044000	PRIM1	DNA primase subunit 1 [Source:VGNC Symbol;Acc:VGNC:49067]	0.374	-1.419248677	0.035125698	0.25066428	yes	down	0.13	0.16	0.28	0.42	0.19	0.21	1.42	0.19	1.19	1.62	0.236	0.926
ENSBTAG00000007020	ZNF502	zinc finger protein 502 [Source:VGNC Symbol;Acc:VGNC:37287]	2.205	1.141091942	0.035240161	0.250993969	yes	up	2.68	2.52	0.46	1.19	0.94	0.68	1.95	0.95	1.35	0.57	1.558	1.1
ENSBTAG00000000454	TMEM106C	transmembrane protein 106C [Source:VGNC Symbol;Acc:VGNC:35946]	0.45	-1.151828825	0.035307363	0.251096187	yes	down	0.29	0.07	0.96	1	1.07	2.09	0.84	2.84	3.13	1.78	0.678	2.136
ENSBTAG00000008537	FAM219A	family with sequence similarity 219 member A [Source:VGNC Symbol;Acc:VGNC:28798]	7.087	2.82524807	0.035324139	0.251096187	yes	up	0.48	0.52	0.04	0	0.08	0.15	0.05	0.04	0	0	0.224	0.048
ENSBTAG00000000576	ADGRG2	adhesion G protein-coupled receptor G2 [Source:VGNC Symbol;Acc:VGNC:25666]	0.071	-3.816904141	0.035657139	1	yes	down	0	0	0	0	0.01	0.03	0	0	0.2	0.11	0.002	0.068
ENSBTAG00000003601	ZMAT1	zinc finger matrin-type 1 [Source:VGNC Symbol;Acc:VGNC:37190]	0.401	-1.317724482	0.03566349	0.252458893	yes	down	0.3	4.28	0.35	0.65	0.29	0.33	1.95	0.32	3	1.81	1.174	1.482
ENSBTAG00000007850	ITIH4	inter-alpha-trypsin inhibitor heavy chain 4 [Source:VGNC Symbol;Acc:VGNC:30336]	2.285	1.192347166	0.035878886	0.252763044	yes	up	349.2	410.65	4223.95	3725.05	3734.66	2142.18	1557	1729.95	622.48	977.42	2488.702	1405.806
ENSBTAG00000022902	RPL17	ribosomal protein L17 [Source:NCBI gene (formerly Entrezgene);Acc:514046]	0.231	-2.111528966	0.035892992	0.252763044	yes	down	9.98	6.96	16.94	4.24	6.15	195.99	6.7	316.39	4.09	4.33	8.854	105.5
ENSBTAG00000018598	HSPB6	heat shock protein family B (small) member 6 [Source:NCBI gene (formerly Entrezgene);Acc:534551]	2.14	1.097611697	0.035897223	0.252763044	yes	up	56.47	46.44	8.18	18	21.12	20.91	35.76	13.4	21.14	17.29	30.042	21.7
ENSBTAG00000054245	CD163L1	CD163 molecule-like 1 [Source:NCBI gene (formerly Entrezgene);Acc:338056]	0.119	-3.072983544	0.035901244	1	yes	down	0	0	0	0.02	0.02	0.02	0.07	0.04	0.05	0.31	0.008	0.098
ENSBTAG00000053495		-	4.249	2.087140146	0.035952194	0.252838065	yes	up	3.17	29.44	0.84	2.6	2.53	2.19	6.7	2.1	5.9	3.13	7.716	4.004
ENSBTAG00000012083	IRX3	iroquois homeobox 3 [Source:VGNC Symbol;Acc:VGNC:30287]	0.262	-1.929766308	0.0360422	0.252990189	yes	down	0.2	0.07	0	0.08	0.32	2.32	0.49	0.42	0.09	0.58	0.134	0.78
ENSBTAG00000016236	SLC12A6	solute carrier family 12 member 6 [Source:VGNC Symbol;Acc:VGNC:34669]	0.496	-1.011498881	0.036329382	0.254293787	yes	down	0.2	0.64	0.37	0.29	0.37	0.89	0.22	0.99	1.93	1.08	0.374	1.022
ENSBTAG00000015662	IMPG2	interphotoreceptor matrix proteoglycan 2 [Source:VGNC Symbol;Acc:VGNC:30190]	0.086	-3.53220415	0.03642237	1	yes	down	0	0	0	0	0	0.02	0.06	0.01	0.11	0.02	0	0.044
ENSBTAG00000009696	ACTN2	actinin alpha 2 [Source:VGNC Symbol;Acc:VGNC:25582]	2.853	1.512689922	0.036601051	0.255439024	yes	up	1	0.42	0.62	0.49	0.58	0	0.3	0.15	0.98	0.35	0.622	0.356
ENSBTAG00000016297	CCNYL1	cyclin Y like 1 [Source:VGNC Symbol;Acc:VGNC:55332]	2.049	1.035022117	0.036638119	0.255508088	yes	up	0.82	1.46	0.35	0.67	0.56	0.47	0.48	0.85	0.59	0.42	0.772	0.562
ENSBTAG00000044158	LDLRAD3	low density lipoprotein receptor class A domain containing 3 [Source:VGNC Symbol;Acc:VGNC:30828]	0.497	-1.00781452	0.036646508	0.255508088	yes	down	0.07	0.27	0.3	0.31	0.33	0.96	0.36	1.22	0.63	0.38	0.256	0.71
ENSBTAG00000008124	GK	glycerol kinase [Source:NCBI gene (formerly Entrezgene);Acc:505987]	2.121	1.084450298	0.036766213	0.255732666	yes	up	47.51	42.66	9.51	14.95	14.66	8.83	16.4	29.83	11.8	7.48	25.858	14.868
ENSBTAG00000008160	MBOAT2	membrane bound O-acyltransferase domain containing 2 [Source:VGNC Symbol;Acc:VGNC:31287]	0.499	-1.003970225	0.036775662	0.255732666	yes	down	0.15	0.4	1.14	1.19	0.98	2.09	1.61	1.1	2.93	2.68	0.772	2.082
ENSBTAG00000039356		-	0.41	-1.287572015	0.036781178	0.255732666	yes	down	0.48	2.11	0.23	0.65	0.69	4.95	3.55	5.68	3	1.66	0.832	3.768
ENSBTAG00000022886	RYR2	ryanodine receptor 2 [Source:VGNC Symbol;Acc:VGNC:34234]	0.131	-2.926905494	0.036895429	1	yes	down	0	0	0	0	0	0.03	0	0.03	0.01	0.01	0	0.016
ENSBTAG00000002559	MIOX	myo-inositol oxygenase [Source:VGNC Symbol;Acc:VGNC:97286]	3.695	1.88538904	0.036990634	0.256387021	yes	up	290.76	87.95	28.19	72.14	72.07	38.38	29.9	154.15	9.9	12.6	110.222	48.986
ENSBTAG00000011929	USP50	ubiquitin specific peptidase 50 [Source:VGNC Symbol;Acc:VGNC:52848]	2.82	1.495602145	0.03700778	0.256387021	yes	up	0.19	1.4	2.13	0.45	1.03	0	0.37	0.6	0.45	0.81	1.04	0.446
ENSBTAG00000018577	SLC7A1	solute carrier family 7 member 1 [Source:VGNC Symbol;Acc:VGNC:34924]	0.145	-2.786782359	0.037137632	1	yes	down	0.02	0	0	0	0.02	0.08	0.14	0.16	0.05	0.05	0.008	0.096
ENSBTAG00000012112	SLC7A6	solute carrier family 7 member 6 [Source:VGNC Symbol;Acc:VGNC:34931]	2.069	1.048913685	0.037396359	0.25806341	yes	up	0.27	0.38	0.13	0.19	0.22	0.17	0.08	0.14	0.14	0.21	0.238	0.148
ENSBTAG00000050377		-	0.071	-3.813027426	0.037398313	1	yes	down	0	0	0	0	0	0.2	0.68	0.55	0.09	0	0	0.304
ENSBTAG00000035945		-	0.379	-1.399992762	0.037402805	0.25806341	yes	down	0.12	0	0.61	0.52	0.48	0.58	0.52	1.79	1.66	1.96	0.346	1.302
ENSBTAG00000024663	LAD1	ladinin 1 [Source:VGNC Symbol;Acc:VGNC:30766]	0.243	-2.040187654	0.037458565	0.258136081	yes	down	0	0	0.03	0.05	0.09	0.08	0.19	0.1	0.28	0.34	0.034	0.198
ENSBTAG00000012157	CCDC158	coiled-coil domain containing 158 [Source:VGNC Symbol;Acc:VGNC:26862]	2.006	1.0042146	0.037492312	0.258191734	yes	up	3.21	5.35	1.89	1.35	1.9	1.25	2.25	1.26	4.61	1.95	2.74	2.264
ENSBTAG00000023169		-	0.469	-1.093276751	0.037564256	0.258564925	yes	down	0.27	0.4	0.55	0.44	0.37	0.38	0.99	0.55	3.62	0.99	0.406	1.306
ENSBTAG00000048640	OR4A47AA	olfactory receptor family 4 subfamily A member 47AA [Source:VGNC Symbol;Acc:VGNC:100795]	0.208	-2.261898554	0.037651113	0.25878717	yes	down	0	0.79	0.14	0.07	0	0.65	4.04	0.27	0.4	1.2	0.2	1.312
ENSBTAG00000049392		-	0.309	-1.692253126	0.037673096	0.25878717	yes	down	0	0	0.26	0.31	0.11	0.64	0.24	0.73	0.48	0.44	0.136	0.506
ENSBTAG00000005146		-	0.398	-1.329955276	0.037877009	0.259518051	yes	down	0.48	18.01	14.95	18.63	20.19	69.83	15	88.77	58.24	20.54	14.452	50.476
ENSBTAG00000008836	ZNF782	zinc finger protein 782 [Source:VGNC Symbol;Acc:VGNC:55091]	2.643	1.402278226	0.038201414	0.26010563	yes	up	0.61	1.84	0.23	0.11	0.61	0.17	0.37	0.25	0.7	0.44	0.68	0.386
ENSBTAG00000007772	SLC29A4	solute carrier family 29 member 4 [Source:VGNC Symbol;Acc:VGNC:34795]	0.174	-2.521167093	0.038224291	0.26010563	yes	down	0	0	0	0.02	0.06	0.11	0.27	0.04	0.07	0.16	0.016	0.13
ENSBTAG00000000707	CCN4	cellular communication network factor 4 [Source:VGNC Symbol;Acc:VGNC:36944]	0.117	-3.097413457	0.038285466	1	yes	down	0	0	0.02	0.02	0	0.06	0.18	0.03	0.14	0	0.008	0.082
ENSBTAG00000017104	MUC1	mucin 1, cell surface associated [Source:VGNC Symbol;Acc:VGNC:59186]	0.141	-2.822288289	0.038471451	0.260659973	yes	down	0	0	0.03	0.08	0	0.34	0.16	0.09	0.51	0	0.022	0.22
ENSBTAG00000019370	RAB21	RAB21, member RAS onco family [Source:VGNC Symbol;Acc:VGNC:33628]	3.02	1.594760846	0.03849706	0.260659973	yes	up	2.99	1.85	0.23	0.63	1.07	0.29	0.64	0.67	1.94	0.35	1.354	0.778
ENSBTAG00000004221	ESM1	endothelial cell specific molecule 1 [Source:VGNC Symbol;Acc:VGNC:28602]	0.094	-3.41443039	0.038833891	1	yes	down	0	0	0.03	0	0	0	0.12	0.03	0.21	0.24	0.006	0.12
ENSBTAG00000023464		-	6.069	2.601570674	0.038870908	0.261688466	yes	up	0	0.52	0.08	0.18	0.04	0.04	0.04	0.04	0.08	0	0.164	0.04
ENSBTAG00000053413		-	0.289	-1.791370173	0.038880456	0.261688466	yes	down	0.25	0	0.16	0.08	0.15	0.43	0.36	0.52	0.8	1.25	0.128	0.672
ENSBTAG00000051368		-	0.072	-3.789636704	0.038919678	1	yes	down	0	0	0	0	0	1.53	0.84	0.69	0.21	0	0	0.654
ENSBTAG00000019790	MSH5	mutS homolog 5 [Source:NCBI gene (formerly Entrezgene);Acc:100139295]	2.09	1.063630973	0.039000199	0.261834841	yes	up	0.23	0.26	0.24	0.18	0.2	0.18	0.12	0.13	0.31	0.07	0.222	0.162
ENSBTAG00000040477	CHD5	chromodomain helicase DNA binding protein 5 [Source:VGNC Symbol;Acc:VGNC:59327]	2.834	1.502889802	0.039164959	0.261834841	yes	up	12.92	18.06	5.21	2.61	2.8	2.48	3.69	6.91	7.3	4.89	8.32	5.054
ENSBTAG00000052275		-	6.82	2.769795348	0.039168238	0.261834841	yes	up	0.66	7.38	0	0.77	0.19	0	0.72	0	0.24	0.97	1.8	0.386
ENSBTAG00000047274	KIF21B	kinesin family member 21B [Source:VGNC Symbol;Acc:VGNC:59343]	0.469	-1.093266764	0.039296861	0.261834841	yes	down	0.06	0.1	0.05	0.04	0.12	0.14	0.12	0.32	0.34	0.17	0.074	0.218
ENSBTAG00000022887		-	0.338	-1.56333318	0.039561709	0.26311246	yes	down	0.03	0	0.02	0.01	0.09	0.12	0.11	0.13	0.29	0.05	0.03	0.14
ENSBTAG00000043508	U8	U8 small nucleolar RNA [Source:RFAM;Acc:RF00096]	16.068	4.006133226	0.039778888	0.264174124	yes	up	0	378.65	0	16.59	18.01	0	0	47.96	0	0	82.65	9.592
ENSBTAG00000004492	SWT1	SWT1 RNA endoribonuclease homolog [Source:VGNC Symbol;Acc:VGNC:35501]	0.387	-1.36971973	0.039786643	0.264174124	yes	down	0.1	0.12	0.14	0.05	0.02	0.29	0.38	0.11	0.73	0.27	0.086	0.356
ENSBTAG00000009789	GNAQ	G protein subunit alpha q [Source:VGNC Symbol;Acc:VGNC:29453]	2.535	1.342233201	0.040030685	0.265262478	yes	up	0.46	0.8	0.09	0.19	0.5	0.15	0.13	0.18	0.4	0.37	0.408	0.246
ENSBTAG00000002331	DLGAP5	DLG associated protein 5 [Source:VGNC Symbol;Acc:VGNC:28091]	0.193	-2.375417458	0.040215897	0.265821609	yes	down	0.02	0	0.02	0.02	0.04	0.14	0.04	0.25	0.25	0	0.02	0.136
ENSBTAG00000003384	CEP162	centrosomal protein 162 [Source:VGNC Symbol;Acc:VGNC:27195]	0.322	-1.634195369	0.040253121	0.265821609	yes	down	0.01	0	0.05	0.09	0.04	0.06	0.09	0.13	0.41	0.16	0.038	0.17
ENSBTAG00000046295	CCER2	coiled-coil glutamate rich protein 2 [Source:VGNC Symbol;Acc:VGNC:52185]	6.352	2.667304304	0.040357618	0.265915213	yes	up	13.72	24.53	0.3	1.83	3.25	0.01	1.96	0.64	7.09	2.04	8.726	2.348
ENSBTAG00000002129	KLF5	Kruppel like factor 5 [Source:VGNC Symbol;Acc:VGNC:30631]	0.37	-1.433474777	0.040402767	0.265915213	yes	down	0.02	0.56	0.07	0.16	0.1	0.27	0.69	0.36	1.26	0.94	0.182	0.704
ENSBTAG00000022120	FGB	fibrinogen beta chain [Source:VGNC Symbol;Acc:VGNC:28963]	2.215	1.147547971	0.040642432	0.266956841	yes	up	2710.97	1275.16	18220.33	15078.67	15020.5	7188.17	5122.25	8692.22	3504.9	7462.01	10461.126	6393.91
ENSBTAG00000011936	ATP8B4	ATPase phospholipid transporting 8B4 (putative) [Source:HGNC Symbol;Acc:HGNC:13536]	0.146	-2.773626563	0.040718117	0.26720765	yes	down	0	0	0	0.06	0	0.03	0.07	0.06	0.36	0.05	0.012	0.114
ENSBTAG00000001728	IGSF10	immunoglobulin superfamily member 10 [Source:VGNC Symbol;Acc:VGNC:53582]	0.381	-1.393331508	0.040898439	0.26760367	yes	down	0.01	0.05	0.01	0.02	0.05	0.06	0.14	0.04	0.24	0.07	0.028	0.11
ENSBTAG00000016523	DNAH10	dynein axonemal heavy chain 10 [Source:VGNC Symbol;Acc:VGNC:28123]	4.833	2.272962861	0.041396611	0.269651893	yes	up	0	0.01	0.02	0.05	0.06	0	0	0.01	0.03	0.01	0.028	0.01
ENSBTAG00000052510	CCL26	C-C motif chemokine ligand 26 [Source:VGNC Symbol;Acc:VGNC:106677]	3.219	1.686442586	0.041511016	0.270155474	yes	up	0.1	0.2	7.55	4.85	4.7	1.44	1.25	0.65	1.01	3.02	3.48	1.474
ENSBTAG00000016864	LBP	lipopolysaccharide binding protein [Source:VGNC Symbol;Acc:VGNC:56192]	2.433	1.282605673	0.041563293	0.270374883	yes	up	285.63	57.81	1344.48	1099.35	1128.56	499	285.45	654.8	106.59	306.92	783.166	370.552
ENSBTAG00000015743	GMPR	guanosine monophosphate reductase [Source:VGNC Symbol;Acc:VGNC:29442]	2.746	1.457268507	0.041657637	0.270867625	yes	up	0.5	0	0.76	0.62	1.11	0.17	0.47	0.28	0.41	0.25	0.598	0.316
ENSBTAG00000010255	ZNF24	zinc finger protein 24 [Source:VGNC Symbol;Acc:VGNC:37232]	2.352	1.233808201	0.041789047	0.271600837	yes	up	1.38	1.73	0.35	0.29	0.59	0.55	0.43	0.92	0.48	0.53	0.868	0.582
ENSBTAG00000016407	IRX6	iroquois homeobox 6 [Source:VGNC Symbol;Acc:VGNC:30290]	5.72	2.515968775	0.041828734	0.271737517	yes	up	0.37	0.09	0	0.19	0.05	0.08	0	0	0.03	0.08	0.14	0.038
ENSBTAG00000001135	C3H1orf194	chromosome 3 C1orf194 homolog [Source:VGNC Symbol;Acc:VGNC:54906]	12.073	3.593689352	0.042022218	0.27232455	yes	up	0	0.63	0.03	0.03	0.03	0	0	0	0.1	0	0.144	0.02
ENSBTAG00000040067	HIPK4	homeodomain interacting protein kinase 4 [Source:VGNC Symbol;Acc:VGNC:29861]	4.348	2.12023947	0.042180214	0.272643921	yes	up	0.09	0.69	0.02	0.05	0.02	0.02	0.02	0.07	0.1	0.1	0.174	0.062
ENSBTAG00000048871		-	0.372	-1.42584811	0.042335351	0.272727285	yes	down	0.34	0.98	0.26	0.25	0.19	1.7	2.09	2.98	0.44	0.58	0.404	1.558
ENSBTAG00000007493		-	7.749	2.953922821	0.042361585	0.272727285	yes	up	0.74	0.55	0	0.38	0	0	0.18	0	0.09	0.09	0.334	0.072
ENSBTAG00000047040	SERPINA3-3	endopin 1b [Source:NCBI gene (formerly Entrezgene);Acc:615103]	2.16	1.111183912	0.042366465	0.272727285	yes	up	7298.45	1671.77	6376.19	7091.04	6943.13	3131.41	10454.71	2055.64	4790.46	5623.24	5876.116	5211.092
ENSBTAG00000019091	RNPC3	RNA binding region (RNP1, RRM) containing 3 [Source:NCBI gene (formerly Entrezgene);Acc:768060]	0.45	-1.152109114	0.042376995	0.272727285	yes	down	1.72	0.43	4.14	4.17	3.63	2.24	12.52	1.91	16.34	10.08	2.818	8.618
ENSBTAG00000053947		-	0.14	-2.83943497	0.042438318	0.272756905	yes	down	0	0	0.12	0.24	0	1.03	1.4	0.59	0	0.57	0.072	0.718
ENSBTAG00000005908	RSPH10B	radial spoke head 10 homolog B (Chlamydomonas) [Source:NCBI gene (formerly Entrezgene);Acc:510922]	3.148	1.654406327	0.042481004	0.272756905	yes	up	2.01	7.56	0.23	0.53	0.89	0.21	1.39	0.37	1.66	0.35	2.244	0.796
ENSBTAG00000039823	KBTBD7	kelch repeat and BTB domain containing 7 [Source:VGNC Symbol;Acc:VGNC:53820]	2.345	1.229459578	0.042533777	0.272900324	yes	up	4.53	16.39	1.16	1.77	1.27	1.63	2.55	2.26	2.91	2.51	5.024	2.372
ENSBTAG00000052179	5S_rRNA	5S ribosomal RNA [Source:RFAM;Acc:RF00001]	4.105	2.037456909	0.042652267	0.272948271	yes	up	0	284.63	44.91	175.53	71.59	0	0	0	0	0	115.332	0
ENSBTAG00000050043	5S_rRNA	5S ribosomal RNA [Source:RFAM;Acc:RF00001]	4.105	2.037456909	0.042652267	0.272948271	yes	up	0	284.63	44.91	175.53	71.59	0	0	0	0	0	115.332	0
ENSBTAG00000010507	SLC22A16	solute carrier family 22 member 16 [Source:VGNC Symbol;Acc:VGNC:34724]	2.725	1.446421969	0.042724154	0.273063238	yes	up	4.9	5.46	3.25	1.98	2.48	0.38	0.49	1.74	7.32	0.28	3.614	2.042
ENSBTAG00000049058	INHBB	inhibin subunit beta B [Source:VGNC Symbol;Acc:VGNC:30201]	2.606	1.381753347	0.042815218	0.27331609	yes	up	0.23	0.08	1.41	1.32	1.26	0.74	0.67	0.21	0.15	0.36	0.86	0.426
ENSBTAG00000048839	UTS2	urotensin 2 [Source:VGNC Symbol;Acc:VGNC:107019]	21.034	4.394649262	0.042877448	1	yes	up	0	4.23	0	0	0.19	0	0	0	0	0.24	0.884	0.048
ENSBTAG00000046189	RNASE13	ribonuclease A family member 13 (inactive) [Source:NCBI gene (formerly Entrezgene);Acc:539741]	0.436	-1.19809978	0.042964735	0.273554112	yes	down	2.86	2.28	0.77	1.36	1.31	5.79	5.71	12.1	3.26	1.26	1.716	5.624
ENSBTAG00000023891	RBM20	RNA binding motif protein 20 [Source:VGNC Symbol;Acc:VGNC:33791]	5.602	2.485819974	0.042972318	0.273554112	yes	up	0.03	0.33	0.04	0.01	0	0.02	0	0.03	0.03	0.03	0.082	0.022
ENSBTAG00000011132	CCDC83	coiled-coil domain containing 83 [Source:VGNC Symbol;Acc:VGNC:26921]	0.262	-1.931516154	0.04306566	0.273949494	yes	down	0	0	0.1	0.03	0.17	0.33	0.46	0.22	0.52	0.07	0.06	0.32
ENSBTAG00000015297	BANK1	B cell scaffold protein with ankyrin repeats 1 [Source:VGNC Symbol;Acc:VGNC:106648]	0.446	-1.163539622	0.043074306	0.273949494	yes	down	0.64	0.06	1.3	0.85	0.4	1.31	2.13	0.89	3.43	2.69	0.65	2.09
ENSBTAG00000001504	NOP14	NOP14 nucleolar protein [Source:VGNC Symbol;Acc:VGNC:32165]	2.194	1.133443407	0.043167286	0.274076511	yes	up	27.87	74.63	8.06	12.5	10.45	4.87	21.62	7.79	28.58	14.84	26.702	15.54
ENSBTAG00000055104	ZNF660	zinc finger protein 660 [Source:HGNC Symbol;Acc:HGNC:26720]	2.788	1.479345519	0.043232418	0.274370441	yes	up	1.17	2.1	0.17	0.36	0.17	0.18	1.06	0.45	0.87	0.4	0.794	0.592
ENSBTAG00000044167	TOPAZ1	testis and ovary specific TOPAZ 1 [Source:VGNC Symbol;Acc:VGNC:36221]	20.652	4.368234184	0.043304767	1	yes	up	0	0.11	0	0.02	0.01	0	0	0	0	0	0.028	0
ENSBTAG00000009849	PLAC8A	placenta specific 8 A [Source:VGNC Symbol;Acc:VGNC:96878]	0.442	-1.178795533	0.043471273	0.274706265	yes	down	2.64	1.97	9.03	7.99	7.83	8.48	9.64	7.03	62.7	14.22	5.892	20.414
ENSBTAG00000005461	SOX15	SRY-box transcription factor 15 [Source:VGNC Symbol;Acc:VGNC:35143]	2.433	1.28262928	0.043492801	0.274706265	yes	up	2.86	10.03	0.47	2.12	1.96	1.3	1.61	1.27	4.48	2.43	3.488	2.218
ENSBTAG00000007689	LPIN1	lipin 1 [Source:VGNC Symbol;Acc:VGNC:30966]	0.432	-1.211581055	0.043532518	0.274837939	yes	down	1.46	10.43	1.11	1.64	1.76	3.92	12.07	19.16	7.59	12.56	3.28	11.06
ENSBTAG00000046231		-	0.179	-2.485654449	0.043573	0.274974325	yes	down	0.09	0	0.09	0	0.17	1.03	0.1	1.07	0.1	0.49	0.07	0.558
ENSBTAG00000021652	PDZD9	PDZ domain containing 9 [Source:VGNC Symbol;Acc:VGNC:32729]	4.809	2.265882424	0.04367551	0.275484159	yes	up	0.35	25.32	0.05	0.09	0.05	0.13	2.14	0	0.43	0.16	5.172	0.572
ENSBTAG00000016373	TTC26	tetratricopeptide repeat domain 26 [Source:VGNC Symbol;Acc:VGNC:36465]	0.365	-1.452580509	0.043743482	0.275484159	yes	down	0.02	0.02	0.05	0.1	0.07	0.17	0.08	0.16	0.22	0.35	0.052	0.196
ENSBTAG00000002418	TICRR	TOPBP1 interacting checkpoint and replication regulator [Source:VGNC Symbol;Acc:VGNC:35860]	0.107	-3.219988531	0.043808544	1	yes	down	0	0	0	0	0.01	0.05	0.05	0.02	0.04	0	0.002	0.032
ENSBTAG00000031044	MIGA1	mitoguardin 1 [Source:VGNC Symbol;Acc:VGNC:31473]	0.336	-1.571705668	0.043920165	0.27607493	yes	down	0.06	0.04	0.05	0.03	0.01	0.03	0.13	0.07	0.43	0.2	0.038	0.172
ENSBTAG00000051466	ULK4	unc-51 like kinase 4 [Source:VGNC Symbol;Acc:VGNC:107015]	2.407	1.267494708	0.043944648	0.27607493	yes	up	2.65	12.72	0.94	1.53	1.43	1.15	3.58	2.25	3.08	1.38	3.854	2.288
ENSBTAG00000050294		-	0.382	-1.387040295	0.043962553	0.27607493	yes	down	0.05	0.24	0.09	0.11	0.08	0.31	0.62	0.44	0.66	0.19	0.114	0.444
ENSBTAG00000011336	OTOGL	otogelin like [Source:VGNC Symbol;Acc:VGNC:32486]	0.284	-1.818446151	0.044098839	0.276733992	yes	down	0	0	0.02	0.04	0.02	0.06	0.03	0.04	0.2	0.08	0.016	0.082
ENSBTAG00000016063	DNER	delta/notch like EGF repeat containing [Source:VGNC Symbol;Acc:VGNC:28139]	5.822	2.541530585	0.044229128	0.27728745	yes	up	0.08	43.71	0.05	0	0.08	0	0	0.05	0.22	0.05	8.784	0.064
ENSBTAG00000033221	CCDC152	coiled-coil domain containing 152 [Source:VGNC Symbol;Acc:VGNC:26857]	0.178	-2.48743637	0.044331225	0.277346945	yes	down	22.27	1.24	12.04	5.93	5.43	1.95	283.28	1.61	85.68	43.11	9.382	83.126
ENSBTAG00000000031	TRPV4	transient receptor potential cation channel subfamily V member 4 [Source:VGNC Symbol;Acc:VGNC:36400]	0.352	-1.505360639	0.044465338	0.277503469	yes	down	0	0.08	0.09	0.12	0.03	0.26	0.33	0.05	0.39	0.24	0.064	0.254
ENSBTAG00000002062	TRPA1	transient receptor potential cation channel subfamily A member 1 [Source:VGNC Symbol;Acc:VGNC:36380]	2.053	1.037831951	0.044520307	0.277703758	yes	up	47.33	7.3	42.43	31.9	36.67	10.68	23.75	12.8	55.05	31.76	33.126	26.808
ENSBTAG00000004645	ADAMTSL3	ADAMTS like 3 [Source:VGNC Symbol;Acc:VGNC:58360]	14.871	3.894447461	0.044901166	1	yes	up	0	0.11	0	0.01	0.02	0	0	0	0	0.01	0.028	0.002
ENSBTAG00000053144		-	2.201	1.138283733	0.045141395	0.279661601	yes	up	7.4	9.02	1.93	1.9	2.2	1.64	3.17	1.77	6.66	3.49	4.49	3.346
ENSBTAG00000020601	ZNF366	zinc finger protein 366 [Source:VGNC Symbol;Acc:VGNC:37259]	0.448	-1.156960624	0.045374128	0.280625977	yes	down	0.09	0.03	0.11	0.08	0.04	0.2	0.07	0.32	0.22	0.32	0.07	0.226
ENSBTAG00000053753		-	9.883	3.304944451	0.045447446	1	yes	up	0	0.72	0.27	0.09	0.27	0	0.21	0	0	0	0.27	0.042
ENSBTAG00000000396	PIM1	Pim-1 proto-onco, serine/threonine kinase [Source:VGNC Symbol;Acc:VGNC:32899]	2.096	1.067298198	0.045712633	0.28176238	yes	up	5.05	2.33	22.06	18	17	3.9	3.82	14.06	4.15	10.13	12.888	7.212
ENSBTAG00000020455	ITPR1	inositol 1,4,5-trisphosphate receptor type 1 [Source:VGNC Symbol;Acc:VGNC:30346]	0.446	-1.166385215	0.045801351	0.282189797	yes	down	0.02	0.39	0.08	0.15	0.11	0.51	0.23	0.82	0.46	0.34	0.15	0.472
ENSBTAG00000038112		-	0.494	-1.018104022	0.045832375	0.282261538	yes	down	0.53	0.6	1.41	1.07	1.3	0.76	3.24	0.81	5.39	3.5	0.982	2.74
ENSBTAG00000021069	PBK	PDZ binding kinase [Source:VGNC Symbol;Acc:VGNC:59199]	0.257	-1.960095079	0.045932538	0.282639381	yes	down	0	0	0.03	0.06	0.14	0.46	0.13	0.11	0.32	0.19	0.046	0.242
ENSBTAG00000014132	SNED1	sushi, nidogen and EGF like domains 1 [Source:VGNC Symbol;Acc:VGNC:106938]	0.095	-3.396281911	0.046009461	1	yes	down	0	0	0	0	0	0.07	0.01	0.05	0.01	0.03	0	0.034
ENSBTAG00000005773	PGM2	phosphoglucomutase 2 [Source:VGNC Symbol;Acc:VGNC:32794]	2.648	1.405085288	0.046071379	0.283015452	yes	up	1.64	4.63	0.09	0.7	0.61	0.54	0.63	1.23	1.02	1.06	1.534	0.896
ENSBTAG00000010877	ARMC12	armadillo repeat containing 12 [Source:VGNC Symbol;Acc:VGNC:26156]	6.227	2.638458547	0.046178777	0.283436107	yes	up	1.19	0.62	0	0	0.07	0.03	0.13	0.07	0.33	0	0.376	0.112
ENSBTAG00000030189	EFCAB6	EF-hand calcium binding domain 6 [Source:VGNC Symbol;Acc:VGNC:28346]	19.051	4.251772403	0.046292717	1	yes	up	0	0.3	0	0.07	0.07	0	0	0	0	0	0.088	0
ENSBTAG00000055138		-	3.148	1.654284261	0.046324628	0.283852844	yes	up	1.83	5.73	0.48	1.11	0.98	0	0.8	0.81	2.71	0.62	2.026	0.988
ENSBTAG00000014484	TMEM26	transmembrane protein 26 [Source:VGNC Symbol;Acc:VGNC:36068]	0.142	-2.820927772	0.046356834	1	yes	down	0	0	0	0	0.04	0.15	0.05	0.11	0.07	0.04	0.008	0.084
ENSBTAG00000011952	SULT1E1	sulfotransferase family 1E member 1 [Source:VGNC Symbol;Acc:VGNC:35467]	0.308	-1.699131253	0.046483882	0.284350161	yes	down	0.42	2.62	0	0.28	0.46	2.2	2.79	10.1	1.96	1.14	0.756	3.638
ENSBTAG00000052496	FGF14	fibroblast growth factor 14 [Source:VGNC Symbol;Acc:VGNC:106743]	0.124	-3.015988417	0.046610713	0.284767216	yes	down	0	0	0.03	0.02	0	0.04	0.02	0.37	0.12	0	0.01	0.11
ENSBTAG00000007501		-	3.619	1.855598273	0.046781818	0.285341295	yes	up	2.39	1.39	0.07	0.3	0.46	0.06	0.64	0.24	0.15	0.97	0.922	0.412
ENSBTAG00000010167	TEX14	testis expressed 14, intercellular bridge forming factor [Source:VGNC Symbol;Acc:VGNC:35762]	2.91	1.541250061	0.047110517	0.28697812	yes	up	23.67	74.49	2.83	14.49	4.98	0.07	0.01	0.03	5.05	0.06	24.092	1.044
ENSBTAG00000033326	DPEP1	dipeptidase 1 [Source:VGNC Symbol;Acc:VGNC:49143]	0.064	-3.963315051	0.047187239	1	yes	down	0	0	0	0	0	0.03	0	0.04	0.6	0.05	0	0.144
ENSBTAG00000018900	CARMIL2	capping protein regulator and myosin 1 linker 2 [Source:VGNC Symbol;Acc:VGNC:26769]	2.418	1.273526411	0.047312773	0.287488752	yes	up	4.93	9.13	0.71	1.73	2.15	0.64	2.5	0.53	3.6	2.34	3.73	1.922
ENSBTAG00000046668	ANG2	angiogenin 2 [Source:NCBI gene (formerly Entrezgene);Acc:783907]	2.212	1.145476017	0.047409513	0.287836414	yes	up	10.78	91.01	319.78	259.02	239.77	115.62	56.87	110.11	96.53	194.16	184.072	114.658
ENSBTAG00000024839		-	5.549	2.472227178	0.047565429	0.288213138	yes	up	0	2.58	2.71	0.77	0.83	0	1.06	0	2.85	0	1.378	0.782
ENSBTAG00000010852		-	0.25	-2.001763206	0.047600679	0.288213138	yes	down	0	0.24	0.02	0.09	0.2	0.03	0.39	0.12	2.51	0.4	0.11	0.69
ENSBTAG00000026893	EXOC3L4	exocyst complex component 3 like 4 [Source:VGNC Symbol;Acc:VGNC:28647]	2.654	1.408430717	0.047602667	0.288213138	yes	up	2.27	3.49	0.5	0.92	1.6	0.38	0.4	2.09	2.25	0.09	1.756	1.042
ENSBTAG00000014897	UNC5A	unc-5 netrin receptor A [Source:VGNC Symbol;Acc:VGNC:36670]	0.384	-1.379268423	0.047647184	0.288213138	yes	down	0.06	0.27	0.13	0.29	0.14	1.5	0.22	0.87	0.28	0.15	0.178	0.604
ENSBTAG00000049926		-	9.135	3.19138738	0.047649159	0.288213138	yes	up	3.15	6.44	0.17	0.72	0.24	0	1.16	0	0.76	0	2.144	0.384
ENSBTAG00000017188	ISM1	isthmin 1 [Source:VGNC Symbol;Acc:VGNC:30300]	2.296	1.198860893	0.047737619	0.288625332	yes	up	3.82	3.67	3.19	3.36	3.68	2.79	1.52	5.87	0.23	0.78	3.544	2.238
ENSBTAG00000015535	NEK8	NIMA related kinase 8 [Source:VGNC Symbol;Acc:VGNC:55860]	0.409	-1.289108735	0.048148907	0.289541048	yes	down	0.16	0.42	0.05	0.07	0.17	0.21	0.8	0.53	1.28	0.56	0.174	0.676
ENSBTAG00000026242	BAALC	BAALC binder of MAP3K1 and KLF4 [Source:VGNC Symbol;Acc:VGNC:26398]	4.282	2.09824893	0.048209189	0.289541048	yes	up	12.01	0.78	0	0.18	0.46	0.06	0.04	0	0.12	0.44	2.686	0.132
ENSBTAG00000018940	CRACR2A	calcium release activated channel regulator 2A [Source:HGNC Symbol;Acc:HGNC:28657]	3.002	1.586118814	0.048541558	0.290590953	yes	up	2.64	8.01	0.11	0.52	0.17	0.27	1.12	0.73	1.35	0.35	2.29	0.764
ENSBTAG00000050602	HAS3	hyaluronan synthase 3 [Source:VGNC Symbol;Acc:VGNC:29756]	0.397	-1.333849327	0.0485716	0.290651336	yes	down	0.05	0	0.1	0.04	0.11	0.13	0.14	0.22	0.46	0.16	0.06	0.222
ENSBTAG00000002002	ATAD2	ATPase family AAA domain containing 2 [Source:VGNC Symbol;Acc:VGNC:26233]	0.422	-1.244822359	0.048810959	0.291452627	yes	down	0.02	0.61	0.25	0.28	0.14	0.44	1.41	0.47	1.35	1.06	0.26	0.946
ENSBTAG00000000246	ME3	malic enzyme 3 [Source:VGNC Symbol;Acc:VGNC:31341]	0.239	-2.067696714	0.049422011	0.294035629	yes	down	0	0	0.09	0.03	0.06	0.25	0.18	0.06	0.14	0.37	0.036	0.2
ENSBTAG00000015198	DZIP1L	DAZ interacting zinc finger protein 1 like [Source:VGNC Symbol;Acc:VGNC:53540]	0.476	-1.071774875	0.049539884	0.294107324	yes	down	0.24	0.88	0.24	0.58	0.88	0.45	1.97	0.67	5.06	1.45	0.564	1.92
ENSBTAG00000048842		-	2.996	1.58296497	0.049552995	0.294107324	yes	up	0.38	0	1.3	1.3	1.27	0.66	0.26	0.09	0.62	0.3	0.85	0.386
ENSBTAG00000011624	FGF21	fibroblast growth factor 21 [Source:VGNC Symbol;Acc:VGNC:28977]	3.761	1.911236387	0.049577931	0.294135463	yes	up	26.82	19.2	255.57	305.79	305.2	50.28	72.31	182.9	5.21	17.63	182.516	65.666
ENSBTAG00000015151	FOXN2	forkhead box N2 [Source:VGNC Symbol;Acc:VGNC:29096]	2.751	1.459846836	0.049658337	0.294372683	yes	up	0.62	1.18	0.07	0.18	0.14	0.23	0.16	0.41	0.18	0.23	0.438	0.242
ENSBTAG00000006031	ADGRV1	adhesion G protein-coupled receptor V1 [Source:VGNC Symbol;Acc:VGNC:25673]	0.352	-1.504583206	0.049752284	0.294495365	yes	down	0.09	0	1.45	1.28	0.8	4.08	2.76	1.68	0.8	3.81	0.724	2.626
ENSBTAG00000012216	MLKL	mixed lineage kinase domain like pseudokinase [Source:VGNC Symbol;Acc:VGNC:31500]	2.64	1.400379633	0.049756966	0.294495365	yes	up	0.72	0.17	0.25	0.34	0.38	0.43	0.12	0.29	0.11	0.08	0.372	0.206
ENSBTAG00000008159	ZC2HC1B	zinc finger C2HC-type containing 1B [Source:VGNC Symbol;Acc:VGNC:37094]	5.535	2.468524985	0.049774913	0.294495365	yes	up	8.51	0.75	0	0.45	1.19	0	0.64	0	1.19	0.24	2.18	0.414
ENSBTAG00000013697	CLASRP	CLK4 associating serine/arginine rich protein [Source:VGNC Symbol;Acc:VGNC:27391]	2.244	1.165882489	0.049820568	0.294495365	yes	up	14.36	24.1	2.33	5.44	5.63	4.45	8.67	3.29	15.58	5.55	10.372	7.508
ENSBTAG00000009218	ANLN	anillin actin binding protein [Source:VGNC Symbol;Acc:VGNC:25950]	0.36	-1.475200213	0.049978108	0.295111857	yes	down	0.03	0	0.09	0.14	0.19	0.45	0.29	0.12	0.58	0.29	0.09	0.346
